# Supplementary material for: Safety and EEG data quality of concurrent high-density EEG and high-speed fMRI at 3 Tesla
Source: PLoS One. 2017 May 26;12(5):e0178409. doi: 10.1371/journal.pone.0178409 (PMC5446172; doi:10.1371/journal.pone.0178409)
Supplement: S1 Data — (CSV) [file pone.0178409.s002.csv]

Neck Bore Ear Forehead
18:42:48 3.573100e+01 2.625800e+01 3.511850e+01 3.537750e+01
18:42:54 3.577800e+01 2.620050e+01 3.516000e+01 3.534450e+01
18:42:59 3.579150e+01 2.629500e+01 3.520300e+01 3.533950e+01
18:43:04 3.575950e+01 2.629250e+01 3.517250e+01 3.532800e+01
18:43:09 3.579000e+01 2.634150e+01 3.521500e+01 3.542000e+01
18:43:14 3.579950e+01 2.625800e+01 3.519350e+01 3.536250e+01
18:43:19 3.576300e+01 2.628500e+01 3.517200e+01 3.540300e+01
18:43:24 3.580400e+01 2.620450e+01 3.518050e+01 3.537900e+01
18:43:29 3.575350e+01 2.619100e+01 3.516800e+01 3.530450e+01
18:43:34 3.576000e+01 2.625600e+01 3.520150e+01 3.533500e+01
18:43:39 3.576200e+01 2.619550e+01 3.515100e+01 3.532150e+01
18:43:44 3.578600e+01 2.624500e+01 3.519400e+01 3.526950e+01
18:43:49 3.576500e+01 2.628750e+01 3.519700e+01 3.520900e+01
18:43:54 3.577850e+01 2.623700e+01 3.522050e+01 3.530050e+01
18:43:59 3.578100e+01 2.626250e+01 3.516550e+01 3.530850e+01
18:44:04 3.577900e+01 2.623500e+01 3.519400e+01 3.526400e+01
18:44:09 3.579250e+01 2.628750e+01 3.521400e+01 3.535850e+01
18:44:14 3.579950e+01 2.621950e+01 3.521050e+01 3.535000e+01
18:44:19 3.583050e+01 2.622350e+01 3.518350e+01 3.531950e+01
18:44:24 3.584800e+01 2.624250e+01 3.514700e+01 3.525450e+01
18:44:29 3.586100e+01 2.628000e+01 3.517800e+01 3.526450e+01
18:44:34 3.584800e+01 2.628650e+01 3.527700e+01 3.530250e+01
18:44:39 3.585700e+01 2.623850e+01 3.515250e+01 3.526800e+01
18:44:44 3.583200e+01 2.624150e+01 3.515000e+01 3.532500e+01
18:44:49 3.580850e+01 2.612350e+01 3.513000e+01 3.520400e+01
18:44:54 3.575450e+01 2.609050e+01 3.503750e+01 3.522450e+01
18:44:59 3.579350e+01 2.622200e+01 3.518500e+01 3.528600e+01
18:45:04 3.581450e+01 2.626350e+01 3.521450e+01 3.529950e+01
18:45:09 3.581250e+01 2.625750e+01 3.516900e+01 3.530950e+01
18:45:14 3.586700e+01 2.627500e+01 3.511200e+01 3.538550e+01
18:45:19 3.583400e+01 2.635250e+01 3.519450e+01 3.535250e+01
18:45:24 3.581650e+01 2.625900e+01 3.526800e+01 3.533900e+01
18:45:29 3.586650e+01 2.632550e+01 3.526800e+01 3.533100e+01
18:45:34 3.585350e+01 2.632350e+01 3.531400e+01 3.535550e+01
18:45:39 3.582000e+01 2.625900e+01 3.527900e+01 3.530200e+01
18:45:44 3.585450e+01 2.632300e+01 3.526900e+01 3.529400e+01
18:45:49 3.589850e+01 2.635100e+01 3.529300e+01 3.541650e+01
18:45:54 3.588600e+01 2.635700e+01 3.529950e+01 3.536550e+01
18:45:59 3.587800e+01 2.633800e+01 3.534300e+01 3.535750e+01
18:46:04 3.589250e+01 2.629950e+01 3.530400e+01 3.531950e+01
18:46:09 3.588250e+01 2.630450e+01 3.527450e+01 3.523050e+01
18:46:14 3.582750e+01 2.626050e+01 3.527350e+01 3.527200e+01
18:46:19 3.587350e+01 2.624100e+01 3.529000e+01 3.531300e+01
18:46:24 3.584600e+01 2.618950e+01 3.527550e+01 3.532150e+01
18:46:29 3.586300e+01 2.618950e+01 3.529750e+01 3.536350e+01
18:46:34 3.585750e+01 2.629850e+01 3.527000e+01 3.531850e+01
18:46:39 3.583350e+01 2.628350e+01 3.526350e+01 3.528050e+01
18:46:44 3.586650e+01 2.628550e+01 3.521250e+01 3.534200e+01
18:46:49 3.586050e+01 2.621550e+01 3.521400e+01 3.526500e+01
18:46:54 3.586300e+01 2.633900e+01 3.524950e+01 3.533300e+01
18:46:59 3.591200e+01 2.627950e+01 3.538450e+01 3.531850e+01
18:47:04 3.589500e+01 2.636700e+01 3.536400e+01 3.531950e+01
18:47:09 3.589250e+01 2.633400e+01 3.525500e+01 3.526350e+01
18:47:14 3.586450e+01 2.626650e+01 3.521000e+01 3.527500e+01
18:47:19 3.588400e+01 2.625250e+01 3.529000e+01 3.531050e+01
18:47:24 3.590450e+01 2.627250e+01 3.519750e+01 3.535250e+01
18:47:29 3.590350e+01 2.627600e+01 3.527150e+01 3.531650e+01
18:47:34 3.587800e+01 2.632250e+01 3.524150e+01 3.530350e+01
18:47:39 3.589800e+01 2.629550e+01 3.527000e+01 3.532000e+01
18:47:44 3.594500e+01 2.625000e+01 3.529550e+01 3.528550e+01
18:47:49 3.585250e+01 2.625150e+01 3.531750e+01 3.526850e+01
18:47:54 3.589900e+01 2.627800e+01 3.538850e+01 3.533150e+01
18:47:59 3.586750e+01 2.616450e+01 3.533100e+01 3.528050e+01
18:48:04 3.587850e+01 2.623600e+01 3.529450e+01 3.530050e+01
18:48:09 3.590650e+01 2.622700e+01 3.538900e+01 3.531900e+01
18:48:14 3.592950e+01 2.627750e+01 3.536050e+01 3.526650e+01
18:48:19 3.594100e+01 2.633200e+01 3.534600e+01 3.533900e+01
18:48:24 3.590000e+01 2.632350e+01 3.538500e+01 3.531100e+01
18:48:29 3.591250e+01 2.629350e+01 3.535550e+01 3.538100e+01
18:48:34 3.594350e+01 2.633000e+01 3.543700e+01 3.536600e+01
18:48:39 3.597900e+01 2.640100e+01 3.541600e+01 3.540000e+01
18:48:44 3.596100e+01 2.640150e+01 3.543400e+01 3.552250e+01
18:48:49 3.598150e+01 2.632900e+01 3.538900e+01 3.543650e+01
18:48:54 3.593850e+01 2.635250e+01 3.532300e+01 3.535650e+01
18:48:59 3.593700e+01 2.640050e+01 3.532200e+01 3.533300e+01
18:49:04 3.594450e+01 2.631100e+01 3.534300e+01 3.539450e+01
18:49:09 3.596150e+01 2.634900e+01 3.533950e+01 3.540350e+01
18:49:14 3.594550e+01 2.631350e+01 3.536050e+01 3.539850e+01
18:49:19 3.595300e+01 2.631700e+01 3.533750e+01 3.540700e+01
18:49:24 3.597200e+01 2.628400e+01 3.533900e+01 3.541600e+01
18:49:29 3.596400e+01 2.624050e+01 3.528450e+01 3.546850e+01
18:49:34 3.599150e+01 2.630250e+01 3.520000e+01 3.531200e+01
18:49:39 3.593400e+01 2.628100e+01 3.529050e+01 3.535500e+01
18:49:44 3.594550e+01 2.629500e+01 3.526650e+01 3.543850e+01
18:49:49 3.593000e+01 2.627450e+01 3.519400e+01 3.536400e+01
18:49:54 3.595050e+01 2.629450e+01 3.522350e+01 3.540100e+01
18:49:59 3.596150e+01 2.630300e+01 3.525600e+01 3.534000e+01
18:50:04 3.594900e+01 2.623400e+01 3.530100e+01 3.539150e+01
18:50:09 3.596450e+01 2.634650e+01 3.534400e+01 3.543050e+01
18:50:14 3.598950e+01 2.629800e+01 3.537500e+01 3.547100e+01
18:50:19 3.597050e+01 2.626650e+01 3.522500e+01 3.540050e+01
18:50:24 3.597600e+01 2.628100e+01 3.530850e+01 3.544200e+01
18:50:29 3.604050e+01 2.635700e+01 3.532100e+01 3.545550e+01
18:50:34 3.602400e+01 2.634700e+01 3.545800e+01 3.539800e+01
18:50:39 3.604400e+01 2.645350e+01 3.554500e+01 3.549650e+01
18:50:44 3.603450e+01 2.636850e+01 3.540500e+01 3.548250e+01
18:50:49 3.601500e+01 2.635500e+01 3.541950e+01 3.545850e+01
18:50:54 3.604400e+01 2.641200e+01 3.554800e+01 3.552650e+01
18:50:59 3.604500e+01 2.646800e+01 3.552500e+01 3.550700e+01
18:51:04 3.603800e+01 2.638800e+01 3.546300e+01 3.544050e+01
18:51:09 3.602900e+01 2.646050e+01 3.541950e+01 3.546750e+01
18:51:14 3.606500e+01 2.647050e+01 3.557150e+01 3.563950e+01
18:51:19 3.606650e+01 2.647350e+01 3.557550e+01 3.554800e+01
18:51:24 3.607100e+01 2.645450e+01 3.557050e+01 3.555300e+01
18:51:29 3.607800e+01 2.655650e+01 3.558450e+01 3.558400e+01
18:51:34 3.610550e+01 2.655050e+01 3.555100e+01 3.563800e+01
18:51:39 3.612650e+01 2.649450e+01 3.557650e+01 3.550850e+01
18:51:44 3.609300e+01 2.650300e+01 3.540900e+01 3.559750e+01
18:51:49 3.610350e+01 2.647750e+01 3.561700e+01 3.565400e+01
18:51:54 3.609050e+01 2.652150e+01 3.546650e+01 3.557100e+01
18:51:59 3.608150e+01 2.646850e+01 3.538750e+01 3.555800e+01
18:52:04 3.608050e+01 2.646800e+01 3.549400e+01 3.554900e+01
18:52:09 3.607500e+01 2.638850e+01 3.538250e+01 3.548850e+01
18:52:14 3.611700e+01 2.652950e+01 3.545600e+01 3.557550e+01
18:52:19 3.610550e+01 2.640700e+01 3.560050e+01 3.563350e+01
18:52:24 3.613200e+01 2.657100e+01 3.559150e+01 3.560900e+01
18:52:29 3.614000e+01 2.659650e+01 3.556050e+01 3.570600e+01
18:52:34 3.615750e+01 2.662350e+01 3.561900e+01 3.565800e+01
18:52:39 3.614650e+01 2.660200e+01 3.563500e+01 3.566050e+01
18:52:44 3.616450e+01 2.658250e+01 3.565750e+01 3.565650e+01
18:52:49 3.613800e+01 2.648450e+01 3.550850e+01 3.555900e+01
18:52:54 3.613500e+01 2.654000e+01 3.562200e+01 3.563700e+01
18:52:59 3.613100e+01 2.648850e+01 3.557700e+01 3.565650e+01
18:53:04 3.613550e+01 2.649400e+01 3.557900e+01 3.567800e+01
18:53:09 3.613000e+01 2.656950e+01 3.557750e+01 3.560050e+01
18:53:14 3.611450e+01 2.642150e+01 3.557400e+01 3.555750e+01
18:53:19 3.613100e+01 2.650100e+01 3.561400e+01 3.559200e+01
18:53:24 3.613450e+01 2.651850e+01 3.566950e+01 3.565050e+01
18:53:29 3.613150e+01 2.650350e+01 3.559400e+01 3.556900e+01
18:53:34 3.613550e+01 2.650950e+01 3.555950e+01 3.562350e+01
18:53:39 3.613050e+01 2.652950e+01 3.557500e+01 3.567500e+01
18:53:44 3.614650e+01 2.645850e+01 3.556850e+01 3.558050e+01
18:53:49 3.615350e+01 2.656200e+01 3.563450e+01 3.553600e+01
18:53:54 3.614200e+01 2.646500e+01 3.553950e+01 3.554050e+01
18:53:59 3.612350e+01 2.647600e+01 3.554600e+01 3.553750e+01
18:54:04 3.613900e+01 2.656800e+01 3.554600e+01 3.563400e+01
18:54:09 3.618000e+01 2.651550e+01 3.556750e+01 3.559250e+01
18:54:14 3.613350e+01 2.647700e+01 3.552300e+01 3.557650e+01
18:54:19 3.612450e+01 2.646000e+01 3.556050e+01 3.564550e+01
18:54:24 3.614700e+01 2.650450e+01 3.554600e+01 3.551550e+01
18:54:29 3.616350e+01 2.645300e+01 3.560650e+01 3.556650e+01
18:54:34 3.615450e+01 2.645150e+01 3.559450e+01 3.556500e+01
18:54:39 3.616000e+01 2.649900e+01 3.557400e+01 3.554500e+01
18:54:44 3.616750e+01 2.649650e+01 3.558850e+01 3.556050e+01
18:54:49 3.615150e+01 2.650350e+01 3.559100e+01 3.560650e+01
18:54:54 3.613800e+01 2.643000e+01 3.551150e+01 3.556100e+01
18:54:59 3.611700e+01 2.637500e+01 3.549150e+01 3.549200e+01
18:55:04 3.614550e+01 2.643800e+01 3.553800e+01 3.562700e+01
18:55:09 3.613050e+01 2.638400e+01 3.554800e+01 3.555300e+01
18:55:14 3.613800e+01 2.638800e+01 3.551500e+01 3.554600e+01
18:55:19 3.614300e+01 2.635300e+01 3.546550e+01 3.551700e+01
18:55:24 3.615500e+01 2.633250e+01 3.552900e+01 3.553300e+01
18:55:29 3.614100e+01 2.639050e+01 3.558250e+01 3.558300e+01
18:55:34 3.613350e+01 2.632750e+01 3.547900e+01 3.548200e+01
18:55:39 3.612200e+01 2.638200e+01 3.556950e+01 3.556900e+01
18:55:44 3.617150e+01 2.632950e+01 3.556700e+01 3.559100e+01
18:55:49 3.618450e+01 2.643950e+01 3.558000e+01 3.559550e+01
18:55:54 3.618600e+01 2.637100e+01 3.556900e+01 3.566350e+01
18:55:59 3.618400e+01 2.643950e+01 3.560550e+01 3.559550e+01
18:56:04 3.616550e+01 2.643050e+01 3.556300e+01 3.568600e+01
18:56:09 3.620200e+01 2.649700e+01 3.559200e+01 3.560050e+01
18:56:14 3.621650e+01 2.649050e+01 3.560600e+01 3.564750e+01
18:56:19 3.622900e+01 2.654700e+01 3.569700e+01 3.573700e+01
18:56:24 3.621200e+01 2.657150e+01 3.579200e+01 3.576800e+01
18:56:29 3.621550e+01 2.654800e+01 3.570000e+01 3.568850e+01
18:56:34 3.621100e+01 2.652700e+01 3.567900e+01 3.571350e+01
18:56:39 3.625250e+01 2.651650e+01 3.571600e+01 3.578250e+01
18:56:44 3.626400e+01 2.650150e+01 3.582500e+01 3.573300e+01
18:56:49 3.622000e+01 2.645650e+01 3.581200e+01 3.573900e+01
18:56:54 3.623150e+01 2.651650e+01 3.577500e+01 3.576300e+01
18:56:59 3.623550e+01 2.652450e+01 3.566900e+01 3.577950e+01
18:57:04 3.624700e+01 2.661250e+01 3.572400e+01 3.577000e+01
18:57:09 3.624200e+01 2.661450e+01 3.575600e+01 3.579200e+01
18:57:14 3.628850e+01 2.656000e+01 3.566300e+01 3.574800e+01
18:57:19 3.626800e+01 2.666950e+01 3.570600e+01 3.579150e+01
18:57:24 3.626950e+01 2.664050e+01 3.570600e+01 3.587100e+01
18:57:29 3.625100e+01 2.655050e+01 3.573150e+01 3.580550e+01
18:57:34 3.625900e+01 2.661800e+01 3.574750e+01 3.582400e+01
18:57:39 3.624950e+01 2.663150e+01 3.580950e+01 3.579350e+01
18:57:44 3.628850e+01 2.660000e+01 3.574750e+01 3.586600e+01
18:57:49 3.628250e+01 2.658700e+01 3.582800e+01 3.582600e+01
18:57:54 3.631750e+01 2.664050e+01 3.590550e+01 3.582900e+01
18:57:59 3.631100e+01 2.664950e+01 3.587200e+01 3.584450e+01
18:58:04 3.626650e+01 2.665100e+01 3.577100e+01 3.573950e+01
18:58:09 3.624500e+01 2.656900e+01 3.568150e+01 3.576250e+01
18:58:14 3.627900e+01 2.662800e+01 3.578800e+01 3.581850e+01
18:58:19 3.629500e+01 2.668900e+01 3.575300e+01 3.579000e+01
18:58:24 3.626450e+01 2.657750e+01 3.569850e+01 3.577700e+01
18:58:29 3.628300e+01 2.658000e+01 3.572650e+01 3.578650e+01
18:58:34 3.625150e+01 2.657550e+01 3.570950e+01 3.578250e+01
18:58:39 3.627750e+01 2.668550e+01 3.585400e+01 3.582050e+01
18:58:44 3.628200e+01 2.659350e+01 3.583750e+01 3.583150e+01
18:58:49 3.629250e+01 2.659350e+01 3.578850e+01 3.586000e+01
18:58:54 3.623950e+01 2.654450e+01 3.574750e+01 3.571650e+01
18:58:59 3.624750e+01 2.657250e+01 3.577200e+01 3.578200e+01
18:59:04 3.626350e+01 2.657450e+01 3.581250e+01 3.577500e+01
18:59:09 3.626150e+01 2.655800e+01 3.571750e+01 3.580900e+01
18:59:14 3.626800e+01 2.654700e+01 3.578500e+01 3.576500e+01
18:59:19 3.624950e+01 2.648800e+01 3.574850e+01 3.576700e+01
18:59:24 3.628850e+01 2.663750e+01 3.581000e+01 3.581850e+01
18:59:29 3.626950e+01 2.667900e+01 3.584200e+01 3.582900e+01
18:59:34 3.630300e+01 2.666500e+01 3.584650e+01 3.593750e+01
18:59:39 3.627700e+01 2.661950e+01 3.587950e+01 3.590400e+01
18:59:44 3.629700e+01 2.656600e+01 3.582450e+01 3.587350e+01
18:59:49 3.632400e+01 2.668550e+01 3.586300e+01 3.587650e+01
18:59:54 3.629600e+01 2.658850e+01 3.581250e+01 3.586550e+01
18:59:59 3.633100e+01 2.673700e+01 3.584450e+01 3.587600e+01
19:00:04 3.630850e+01 2.660500e+01 3.587950e+01 3.582200e+01
19:00:09 3.629000e+01 2.652300e+01 3.583000e+01 3.578900e+01
19:00:14 3.630350e+01 2.663800e+01 3.591100e+01 3.585450e+01
19:00:19 3.633450e+01 2.670550e+01 3.591950e+01 3.591400e+01
19:00:24 3.631700e+01 2.664950e+01 3.586800e+01 3.591300e+01
19:00:29 3.631700e+01 2.654400e+01 3.585350e+01 3.585350e+01
19:00:34 3.627700e+01 2.647700e+01 3.577950e+01 3.581200e+01
19:00:39 3.631700e+01 2.660550e+01 3.597800e+01 3.585700e+01
19:00:44 3.632600e+01 2.662150e+01 3.589150e+01 3.584750e+01
19:00:49 3.632200e+01 2.668200e+01 3.584500e+01 3.589550e+01
19:00:54 3.635050e+01 2.668900e+01 3.588450e+01 3.590550e+01
19:00:59 3.635400e+01 2.665250e+01 3.587600e+01 3.595950e+01
19:01:04 3.631400e+01 2.651900e+01 3.590650e+01 3.587700e+01
19:01:09 3.631450e+01 2.655500e+01 3.577600e+01 3.578550e+01
19:01:14 3.628350e+01 2.656450e+01 3.574050e+01 3.581400e+01
19:01:19 3.632000e+01 2.653600e+01 3.576700e+01 3.581700e+01
19:01:24 3.631250e+01 2.657650e+01 3.579400e+01 3.587200e+01
19:01:29 3.625350e+01 2.657100e+01 3.578300e+01 3.577250e+01
19:01:34 3.631300e+01 2.652950e+01 3.577700e+01 3.582900e+01
19:01:39 3.637600e+01 2.657750e+01 3.581950e+01 3.579800e+01
19:01:44 3.632750e+01 2.660100e+01 3.586550e+01 3.586600e+01
19:01:49 3.633800e+01 2.667850e+01 3.587850e+01 3.584350e+01
19:01:54 3.631950e+01 2.664150e+01 3.571100e+01 3.587150e+01
19:01:59 3.633250e+01 2.660350e+01 3.578150e+01 3.580100e+01
19:02:04 3.635100e+01 2.667700e+01 3.583500e+01 3.593650e+01
19:02:09 3.635150e+01 2.658050e+01 3.579650e+01 3.589150e+01
19:02:14 3.637500e+01 2.661100e+01 3.584750e+01 3.595150e+01
19:02:19 3.640000e+01 2.671950e+01 3.592900e+01 3.596750e+01
19:02:24 3.633850e+01 2.678100e+01 3.589950e+01 3.590200e+01
19:02:29 3.644950e+01 2.677350e+01 3.588750e+01 3.596600e+01
19:02:34 3.635950e+01 2.655750e+01 3.582350e+01 3.586300e+01
19:02:39 3.637800e+01 2.654550e+01 3.572100e+01 3.580350e+01
19:02:44 3.636050e+01 2.644850e+01 3.576450e+01 3.586450e+01
19:02:49 3.643700e+01 2.656900e+01 3.578850e+01 3.598150e+01
19:02:54 3.637000e+01 2.663300e+01 3.582950e+01 3.587400e+01
19:02:59 3.634300e+01 2.662400e+01 3.583600e+01 3.586600e+01
19:03:04 3.630850e+01 2.655450e+01 3.585250e+01 3.584650e+01
19:03:09 3.635750e+01 2.648000e+01 3.570800e+01 3.582200e+01
19:03:14 3.641150e+01 2.648100e+01 3.579550e+01 3.588650e+01
19:03:19 3.633700e+01 2.649000e+01 3.570750e+01 3.582300e+01
19:03:24 3.638500e+01 2.652000e+01 3.573000e+01 3.589850e+01
19:03:29 3.637250e+01 2.654750e+01 3.581600e+01 3.578500e+01
19:03:34 3.635250e+01 2.647400e+01 3.574700e+01 3.577900e+01
19:03:39 3.633500e+01 2.646650e+01 3.571800e+01 3.582200e+01
19:03:44 3.636700e+01 2.658100e+01 3.581850e+01 3.588850e+01
19:03:49 3.638200e+01 2.655300e+01 3.586150e+01 3.588150e+01
19:03:54 3.637900e+01 2.653100e+01 3.582600e+01 3.588550e+01
19:03:59 3.633900e+01 2.656500e+01 3.579550e+01 3.585850e+01
19:04:04 3.643350e+01 2.670300e+01 3.589750e+01 3.593450e+01
19:04:09 3.652100e+01 2.675500e+01 3.602400e+01 3.599800e+01
19:04:14 3.640300e+01 2.674950e+01 3.590900e+01 3.593350e+01
19:04:19 3.642050e+01 2.665850e+01 3.592750e+01 3.596650e+01
19:04:24 3.641400e+01 2.670000e+01 3.595800e+01 3.598850e+01
19:04:29 3.637550e+01 2.669600e+01 3.598750e+01 3.601700e+01
19:04:34 3.644050e+01 2.676800e+01 3.593200e+01 3.600850e+01
19:04:39 3.646250e+01 2.675500e+01 3.612700e+01 3.599350e+01
19:04:44 3.651900e+01 2.683100e+01 3.606250e+01 3.609950e+01
19:04:49 3.648000e+01 2.687150e+01 3.609150e+01 3.608500e+01
19:04:54 3.642750e+01 2.681450e+01 3.607900e+01 3.611200e+01
19:04:59 3.642000e+01 2.670500e+01 3.594300e+01 3.606100e+01
19:05:04 3.648050e+01 2.685050e+01 3.608650e+01 3.618000e+01
19:05:09 3.646200e+01 2.680600e+01 3.615200e+01 3.610050e+01
19:05:14 3.652200e+01 2.685200e+01 3.608350e+01 3.613750e+01
19:05:19 3.646100e+01 2.685650e+01 3.611400e+01 3.611900e+01
19:05:24 3.647800e+01 2.677450e+01 3.603550e+01 3.607000e+01
19:05:29 3.644900e+01 2.683900e+01 3.600950e+01 3.610400e+01
19:05:34 3.648350e+01 2.686550e+01 3.599200e+01 3.606550e+01
19:05:39 3.643850e+01 2.684050e+01 3.593600e+01 3.601700e+01
19:05:44 3.641800e+01 2.680200e+01 3.583550e+01 3.605850e+01
19:05:49 3.646150e+01 2.683150e+01 3.598350e+01 3.604900e+01
19:05:54 3.647100e+01 2.688150e+01 3.604050e+01 3.611050e+01
19:05:59 3.646000e+01 2.689350e+01 3.604700e+01 3.606200e+01
19:06:04 3.641350e+01 2.687200e+01 3.594200e+01 3.596050e+01
19:06:09 3.642300e+01 2.677950e+01 3.595400e+01 3.607250e+01
19:06:14 3.645900e+01 2.680800e+01 3.597300e+01 3.601200e+01
19:06:19 3.650400e+01 2.686850e+01 3.604200e+01 3.603700e+01
19:06:24 3.645700e+01 2.681850e+01 3.599100e+01 3.611000e+01
19:06:29 3.649350e+01 2.685250e+01 3.602600e+01 3.606000e+01
19:06:34 3.650100e+01 2.684900e+01 3.604950e+01 3.607150e+01
19:06:39 3.643100e+01 2.682500e+01 3.604750e+01 3.608350e+01
19:06:44 3.647000e+01 2.681500e+01 3.615350e+01 3.606000e+01
19:06:49 3.644900e+01 2.685350e+01 3.608400e+01 3.604150e+01
19:06:54 3.648100e+01 2.685850e+01 3.610200e+01 3.606450e+01
19:06:59 3.642850e+01 2.683800e+01 3.606550e+01 3.612000e+01
19:07:04 3.647900e+01 2.669150e+01 3.615350e+01 3.608550e+01
19:07:09 3.647750e+01 2.679050e+01 3.600500e+01 3.599300e+01
19:07:14 3.646500e+01 2.672400e+01 3.602600e+01 3.600550e+01
19:07:19 3.642800e+01 2.675000e+01 3.597800e+01 3.594600e+01
19:07:24 3.642650e+01 2.678100e+01 3.604400e+01 3.606150e+01
19:07:29 3.643550e+01 2.664500e+01 3.597400e+01 3.597450e+01
19:07:34 3.638050e+01 2.658650e+01 3.591650e+01 3.592850e+01
19:07:39 3.639400e+01 2.666500e+01 3.592000e+01 3.598000e+01
19:07:44 3.637200e+01 2.665800e+01 3.586300e+01 3.583600e+01
19:07:49 3.637950e+01 2.676050e+01 3.594550e+01 3.589050e+01
19:07:54 3.644400e+01 2.677250e+01 3.606300e+01 3.589850e+01
19:07:59 3.645950e+01 2.686200e+01 3.604800e+01 3.599500e+01
19:08:04 3.642450e+01 2.684250e+01 3.601500e+01 3.600200e+01
19:08:09 3.639400e+01 2.677850e+01 3.600900e+01 3.595000e+01
19:08:14 3.644350e+01 2.690300e+01 3.602600e+01 3.602950e+01
19:08:19 3.645100e+01 2.686950e+01 3.601000e+01 3.603600e+01
19:08:24 3.640150e+01 2.683350e+01 3.591400e+01 3.595500e+01
19:08:29 3.645350e+01 2.686850e+01 3.597800e+01 3.605450e+01
19:08:34 3.643950e+01 2.688000e+01 3.595850e+01 3.602100e+01
19:08:39 3.643450e+01 2.691200e+01 3.601950e+01 3.600950e+01
19:08:44 3.637850e+01 2.687800e+01 3.601100e+01 3.595400e+01
19:08:49 3.643350e+01 2.676900e+01 3.603000e+01 3.600800e+01
19:08:54 3.641850e+01 2.678600e+01 3.602700e+01 3.593650e+01
19:08:59 3.645600e+01 2.678850e+01 3.599600e+01 3.603850e+01
19:09:04 3.643400e+01 2.675650e+01 3.603350e+01 3.601750e+01
19:09:09 3.643950e+01 2.688650e+01 3.615850e+01 3.608350e+01
19:09:14 3.647750e+01 2.691700e+01 3.610350e+01 3.605800e+01
19:09:19 3.647400e+01 2.686850e+01 3.607000e+01 3.599350e+01
19:09:24 3.647000e+01 2.680000e+01 3.612500e+01 3.607700e+01
19:09:29 3.642650e+01 2.686150e+01 3.599900e+01 3.601250e+01
19:09:34 3.648200e+01 2.690150e+01 3.617900e+01 3.610700e+01
19:09:39 3.651650e+01 2.697450e+01 3.614950e+01 3.617950e+01
19:09:44 3.646450e+01 2.692850e+01 3.618900e+01 3.613150e+01
19:09:49 3.647050e+01 2.690400e+01 3.618650e+01 3.612550e+01
19:09:54 3.650650e+01 2.696100e+01 3.611200e+01 3.616850e+01
19:09:59 3.649050e+01 2.695200e+01 3.617400e+01 3.613400e+01
19:10:04 3.649850e+01 2.692400e+01 3.620100e+01 3.608500e+01
19:10:09 3.653000e+01 2.701350e+01 3.621350e+01 3.611050e+01
19:10:14 3.651000e+01 2.703950e+01 3.619000e+01 3.618650e+01
19:10:19 3.647500e+01 2.699500e+01 3.617800e+01 3.616350e+01
19:10:24 3.645350e+01 2.690900e+01 3.617150e+01 3.610950e+01
19:10:29 3.650450e+01 2.692700e+01 3.617150e+01 3.619350e+01
19:10:34 3.651800e+01 2.702400e+01 3.615000e+01 3.617900e+01
19:10:39 3.649650e+01 2.695250e+01 3.615700e+01 3.615250e+01
19:10:44 3.652350e+01 2.696800e+01 3.617000e+01 3.610700e+01
19:10:49 3.648450e+01 2.700900e+01 3.624550e+01 3.617000e+01
19:10:54 3.649150e+01 2.712200e+01 3.622800e+01 3.616100e+01
19:10:59 3.650850e+01 2.702400e+01 3.623300e+01 3.616900e+01
19:11:04 3.656500e+01 2.700600e+01 3.627700e+01 3.617350e+01
19:11:09 3.654000e+01 2.701200e+01 3.622250e+01 3.620150e+01
19:11:14 3.649850e+01 2.691550e+01 3.614650e+01 3.610250e+01
19:11:19 3.646850e+01 2.700900e+01 3.613600e+01 3.607050e+01
19:11:24 3.649550e+01 2.700600e+01 3.624350e+01 3.605450e+01
19:11:29 3.650050e+01 2.696050e+01 3.613650e+01 3.617350e+01
19:11:34 3.648900e+01 2.692850e+01 3.610750e+01 3.608450e+01
19:11:39 3.648650e+01 2.693250e+01 3.613300e+01 3.615000e+01
19:11:44 3.651350e+01 2.699350e+01 3.620850e+01 3.616350e+01
19:11:49 3.653100e+01 2.701350e+01 3.621050e+01 3.614450e+01
19:11:54 3.649400e+01 2.697150e+01 3.615650e+01 3.613550e+01
19:11:59 3.651050e+01 2.693400e+01 3.610850e+01 3.622500e+01
19:12:04 3.650000e+01 2.690300e+01 3.621450e+01 3.620950e+01
19:12:09 3.641650e+01 2.686650e+01 3.602500e+01 3.610550e+01
19:12:14 3.646550e+01 2.694500e+01 3.606750e+01 3.611350e+01
19:12:19 3.647900e+01 2.699200e+01 3.609850e+01 3.608550e+01
19:12:24 3.650750e+01 2.696550e+01 3.610050e+01 3.606850e+01
19:12:29 3.646550e+01 2.691450e+01 3.608200e+01 3.614300e+01
19:12:34 3.645150e+01 2.689900e+01 3.605550e+01 3.616950e+01
19:12:39 3.648300e+01 2.696850e+01 3.615450e+01 3.614800e+01
19:12:44 3.652950e+01 2.702650e+01 3.615050e+01 3.617050e+01
19:12:49 3.646450e+01 2.701550e+01 3.619350e+01 3.614550e+01
19:12:54 3.648900e+01 2.696400e+01 3.615300e+01 3.613050e+01
19:12:59 3.650000e+01 2.689700e+01 3.615750e+01 3.607900e+01
19:13:04 3.645100e+01 2.695950e+01 3.610550e+01 3.610800e+01
19:13:09 3.648050e+01 2.699700e+01 3.606950e+01 3.606600e+01
19:13:14 3.648100e+01 2.701900e+01 3.609800e+01 3.609350e+01
19:13:19 3.650150e+01 2.697700e+01 3.613850e+01 3.612050e+01
19:13:24 3.647050e+01 2.699350e+01 3.610750e+01 3.612700e+01
19:13:29 3.647500e+01 2.691600e+01 3.608000e+01 3.605400e+01
19:13:34 3.645550e+01 2.689200e+01 3.605150e+01 3.606050e+01
19:13:39 3.647400e+01 2.698250e+01 3.613300e+01 3.606900e+01
19:13:44 3.650200e+01 2.701550e+01 3.617100e+01 3.618050e+01
19:13:49 3.653150e+01 2.705600e+01 3.619400e+01 3.616950e+01
19:13:54 3.652000e+01 2.701200e+01 3.625000e+01 3.618250e+01
19:13:59 3.651650e+01 2.715800e+01 3.627950e+01 3.622200e+01
19:14:04 3.656800e+01 2.722550e+01 3.635750e+01 3.630450e+01
19:14:09 3.656700e+01 2.721950e+01 3.630950e+01 3.621400e+01
19:14:14 3.656000e+01 2.719950e+01 3.629950e+01 3.626450e+01
19:14:19 3.654000e+01 2.714500e+01 3.628550e+01 3.624900e+01
19:14:24 3.655450e+01 2.714050e+01 3.628800e+01 3.618400e+01
19:14:29 3.652850e+01 2.713700e+01 3.628450e+01 3.621750e+01
19:14:34 3.655750e+01 2.713450e+01 3.631650e+01 3.620700e+01
19:14:39 3.652700e+01 2.713050e+01 3.628000e+01 3.624300e+01
19:14:44 3.662850e+01 2.728700e+01 3.628500e+01 3.632350e+01
19:14:49 3.660300e+01 2.717150e+01 3.632250e+01 3.632800e+01
19:14:54 3.657000e+01 2.716750e+01 3.629150e+01 3.631350e+01
19:14:59 3.655900e+01 2.720400e+01 3.626100e+01 3.627600e+01
19:15:04 3.658250e+01 2.720100e+01 3.624750e+01 3.631800e+01
19:15:09 3.653150e+01 2.713750e+01 3.618400e+01 3.619650e+01
19:15:14 3.654350e+01 2.724750e+01 3.633850e+01 3.627400e+01
19:15:19 3.660700e+01 2.719650e+01 3.633400e+01 3.629500e+01
19:15:24 3.655950e+01 2.724300e+01 3.634250e+01 3.631450e+01
19:15:29 3.658500e+01 2.726400e+01 3.639250e+01 3.633150e+01
19:15:34 3.658800e+01 2.715800e+01 3.636100e+01 3.633700e+01
19:15:39 3.660250e+01 2.723750e+01 3.634700e+01 3.626550e+01
19:15:44 3.660800e+01 2.727200e+01 3.639550e+01 3.628000e+01
19:15:49 3.655400e+01 2.723100e+01 3.629700e+01 3.628250e+01
19:15:54 3.660650e+01 2.725700e+01 3.637100e+01 3.622050e+01
19:15:59 3.656200e+01 2.722200e+01 3.632600e+01 3.632200e+01
19:16:04 3.658150e+01 2.730600e+01 3.638250e+01 3.626700e+01
19:16:09 3.658950e+01 2.733700e+01 3.640450e+01 3.637800e+01
19:16:14 3.657700e+01 2.730400e+01 3.633850e+01 3.629700e+01
19:16:19 3.656750e+01 2.725400e+01 3.629900e+01 3.627300e+01
19:16:24 3.658750e+01 2.726200e+01 3.635200e+01 3.631500e+01
19:16:29 3.659650e+01 2.723650e+01 3.621750e+01 3.628350e+01
19:16:34 3.655450e+01 2.718350e+01 3.629350e+01 3.630350e+01
19:16:39 3.657050e+01 2.711900e+01 3.627550e+01 3.623100e+01
19:16:44 3.657750e+01 2.723550e+01 3.627000e+01 3.626400e+01
19:16:49 3.656350e+01 2.720150e+01 3.627750e+01 3.630100e+01
19:16:54 3.655450e+01 2.713000e+01 3.624100e+01 3.621550e+01
19:16:59 3.653600e+01 2.709700e+01 3.614150e+01 3.616900e+01
19:17:04 3.653650e+01 2.703750e+01 3.623000e+01 3.617750e+01
19:17:09 3.656500e+01 2.711500e+01 3.624200e+01 3.621700e+01
19:17:14 3.656400e+01 2.715600e+01 3.631250e+01 3.623100e+01
19:17:19 3.653150e+01 2.714900e+01 3.621650e+01 3.616650e+01
19:17:24 3.654150e+01 2.717300e+01 3.617350e+01 3.616450e+01
19:17:29 3.658150e+01 2.712650e+01 3.625700e+01 3.620900e+01
19:17:34 3.653600e+01 2.716600e+01 3.626800e+01 3.624700e+01
19:17:39 3.655050e+01 2.720550e+01 3.632100e+01 3.624300e+01
19:17:44 3.656600e+01 2.720800e+01 3.626100e+01 3.622050e+01
19:17:49 3.655900e+01 2.714100e+01 3.630200e+01 3.627700e+01
19:17:54 3.658950e+01 2.718000e+01 3.631150e+01 3.629900e+01
19:17:59 3.654950e+01 2.718500e+01 3.628400e+01 3.622650e+01
19:18:04 3.652600e+01 2.717550e+01 3.626500e+01 3.618150e+01
19:18:09 3.651150e+01 2.714000e+01 3.627050e+01 3.619300e+01
19:18:14 3.657400e+01 2.718600e+01 3.633400e+01 3.624150e+01
19:18:19 3.655300e+01 2.720000e+01 3.615650e+01 3.621550e+01
19:18:24 3.654400e+01 2.717150e+01 3.618700e+01 3.618700e+01
19:18:29 3.659750e+01 2.721450e+01 3.623900e+01 3.619850e+01
19:18:34 3.661800e+01 2.732300e+01 3.631450e+01 3.633750e+01
19:18:39 3.660050e+01 2.733200e+01 3.638000e+01 3.630700e+01
19:18:44 3.658750e+01 2.727550e+01 3.637550e+01 3.621750e+01
19:18:49 3.660350e+01 2.725750e+01 3.640400e+01 3.617650e+01
19:18:54 3.662350e+01 2.729450e+01 3.632750e+01 3.626600e+01
19:18:59 3.657250e+01 2.736600e+01 3.639950e+01 3.632100e+01
19:19:04 3.658300e+01 2.727700e+01 3.631750e+01 3.620900e+01
19:19:09 3.661400e+01 2.737750e+01 3.641800e+01 3.627250e+01
19:19:14 3.661000e+01 2.727400e+01 3.635850e+01 3.627900e+01
19:19:19 3.659400e+01 2.735450e+01 3.644250e+01 3.630450e+01
19:19:24 3.660000e+01 2.730900e+01 3.634650e+01 3.626750e+01
19:19:29 3.657400e+01 2.734500e+01 3.638050e+01 3.624800e+01
19:19:34 3.663500e+01 2.734600e+01 3.639350e+01 3.629900e+01
19:19:39 3.663100e+01 2.733100e+01 3.642850e+01 3.630800e+01
19:19:44 3.664500e+01 2.733900e+01 3.644100e+01 3.623200e+01
19:19:49 3.660550e+01 2.737850e+01 3.643100e+01 3.630350e+01
19:19:54 3.663650e+01 2.731900e+01 3.649350e+01 3.630100e+01
19:19:59 3.665500e+01 2.730050e+01 3.641200e+01 3.630850e+01
19:20:04 3.663050e+01 2.731900e+01 3.641400e+01 3.629850e+01
19:20:09 3.662450e+01 2.732150e+01 3.648750e+01 3.632500e+01
19:20:14 3.668850e+01 2.737450e+01 3.642700e+01 3.631050e+01
19:20:19 3.667650e+01 2.737600e+01 3.644600e+01 3.629450e+01
19:20:24 3.669200e+01 2.737700e+01 3.643950e+01 3.630950e+01
19:20:29 3.666650e+01 2.731450e+01 3.641350e+01 3.630550e+01
19:20:34 3.662900e+01 2.735050e+01 3.643550e+01 3.626150e+01
19:20:39 3.663350e+01 2.735750e+01 3.641350e+01 3.628350e+01
19:20:44 3.663600e+01 2.723800e+01 3.636200e+01 3.622800e+01
19:20:49 3.661400e+01 2.724800e+01 3.636500e+01 3.626550e+01
19:20:54 3.664150e+01 2.730400e+01 3.635700e+01 3.623300e+01
19:20:59 3.661450e+01 2.735000e+01 3.629700e+01 3.623900e+01
19:21:04 3.660950e+01 2.724500e+01 3.631850e+01 3.623400e+01
19:21:09 3.658700e+01 2.721200e+01 3.631350e+01 3.623000e+01
19:21:14 3.662650e+01 2.732850e+01 3.635050e+01 3.627750e+01
19:21:19 3.661100e+01 2.736800e+01 3.641000e+01 3.634650e+01
19:21:24 3.662300e+01 2.733450e+01 3.643600e+01 3.630600e+01
19:21:29 3.662300e+01 2.731150e+01 3.644750e+01 3.624300e+01
19:21:34 3.662350e+01 2.744200e+01 3.646200e+01 3.624000e+01
19:21:39 3.665550e+01 2.747400e+01 3.650350e+01 3.622450e+01
19:21:44 3.666950e+01 2.744200e+01 3.639000e+01 3.632650e+01
19:21:49 3.663600e+01 2.743300e+01 3.643350e+01 3.629050e+01
19:21:54 3.664150e+01 2.737750e+01 3.644550e+01 3.630800e+01
19:21:59 3.667150e+01 2.739550e+01 3.648200e+01 3.633150e+01
19:22:04 3.666550e+01 2.751800e+01 3.651650e+01 3.631600e+01
19:22:09 3.663350e+01 2.741750e+01 3.643350e+01 3.634100e+01
19:22:14 3.662200e+01 2.741650e+01 3.645150e+01 3.625500e+01
19:22:19 3.665650e+01 2.747200e+01 3.647350e+01 3.631700e+01
19:22:24 3.669250e+01 2.747700e+01 3.663150e+01 3.636050e+01
19:22:29 3.664400e+01 2.743950e+01 3.644050e+01 3.628900e+01
19:22:34 3.667200e+01 2.742550e+01 3.645850e+01 3.637800e+01
19:22:39 3.668950e+01 2.744000e+01 3.647350e+01 3.634600e+01
19:22:44 3.666950e+01 2.742300e+01 3.635800e+01 3.632700e+01
19:22:49 3.665850e+01 2.743450e+01 3.634000e+01 3.621200e+01
19:22:54 3.664500e+01 2.746750e+01 3.634600e+01 3.631750e+01
19:22:59 3.667650e+01 2.750350e+01 3.638850e+01 3.628200e+01
19:23:04 3.665050e+01 2.747200e+01 3.638600e+01 3.627350e+01
19:23:09 3.666900e+01 2.739700e+01 3.647000e+01 3.631650e+01
19:23:14 3.662050e+01 2.743800e+01 3.644400e+01 3.633200e+01
19:23:19 3.664100e+01 2.744100e+01 3.643500e+01 3.627150e+01
19:23:24 3.663300e+01 2.751050e+01 3.646950e+01 3.629950e+01
19:23:29 3.667100e+01 2.746200e+01 3.652300e+01 3.628350e+01
19:23:34 3.667950e+01 2.748850e+01 3.653250e+01 3.632450e+01
19:23:39 3.665200e+01 2.752700e+01 3.648000e+01 3.627750e+01
19:23:44 3.665700e+01 2.750400e+01 3.647700e+01 3.625950e+01
19:23:49 3.666700e+01 2.753550e+01 3.651450e+01 3.629400e+01
19:23:54 3.667500e+01 2.752150e+01 3.652350e+01 3.638000e+01
19:23:59 3.668100e+01 2.750450e+01 3.656600e+01 3.632250e+01
19:24:04 3.667650e+01 2.760450e+01 3.657050e+01 3.645300e+01
19:24:09 3.666400e+01 2.751650e+01 3.650650e+01 3.631400e+01
19:24:14 3.668800e+01 2.751600e+01 3.655400e+01 3.635500e+01
19:24:19 3.670400e+01 2.744550e+01 3.648100e+01 3.627900e+01
19:24:24 3.663350e+01 2.745650e+01 3.652000e+01 3.632350e+01
19:24:29 3.661550e+01 2.740550e+01 3.643700e+01 3.626550e+01
19:24:34 3.660050e+01 2.737850e+01 3.640100e+01 3.625350e+01
19:24:39 3.661100e+01 2.739850e+01 3.635500e+01 3.621300e+01
19:24:44 3.658400e+01 2.747250e+01 3.642600e+01 3.622050e+01
19:24:49 3.662300e+01 2.739200e+01 3.637900e+01 3.631250e+01
19:24:54 3.658200e+01 2.740150e+01 3.626300e+01 3.625750e+01
19:24:59 3.660050e+01 2.741200e+01 3.626000e+01 3.624100e+01
19:25:04 3.663600e+01 2.742850e+01 3.632500e+01 3.628800e+01
19:25:09 3.664450e+01 2.746250e+01 3.630300e+01 3.641500e+01
19:25:14 3.661700e+01 2.739900e+01 3.633700e+01 3.629250e+01
19:25:19 3.663850e+01 2.747000e+01 3.631850e+01 3.633800e+01
19:25:24 3.668550e+01 2.761750e+01 3.651050e+01 3.636900e+01
19:25:29 3.662300e+01 2.754200e+01 3.640150e+01 3.633350e+01
19:25:34 3.660400e+01 2.737450e+01 3.632600e+01 3.618800e+01
19:25:39 3.663700e+01 2.747000e+01 3.637950e+01 3.628400e+01
19:25:44 3.668350e+01 2.752250e+01 3.652550e+01 3.639150e+01
19:25:49 3.663050e+01 2.741300e+01 3.640550e+01 3.624100e+01
19:25:54 3.661850e+01 2.740950e+01 3.645400e+01 3.627250e+01
19:25:59 3.660600e+01 2.737850e+01 3.630700e+01 3.618950e+01
19:26:04 3.660550e+01 2.744800e+01 3.629950e+01 3.626550e+01
19:26:09 3.662250e+01 2.747000e+01 3.636500e+01 3.623850e+01
19:26:14 3.656700e+01 2.747050e+01 3.637600e+01 3.626450e+01
19:26:19 3.660050e+01 2.754500e+01 3.636550e+01 3.627800e+01
19:26:24 3.663300e+01 2.753550e+01 3.633950e+01 3.630400e+01
19:26:29 3.664750e+01 2.747350e+01 3.638850e+01 3.631000e+01
19:26:34 3.661550e+01 2.746400e+01 3.644000e+01 3.628200e+01
19:26:39 3.663550e+01 2.754300e+01 3.646750e+01 3.637400e+01
19:26:44 3.666600e+01 2.752900e+01 3.643050e+01 3.632200e+01
19:26:49 3.665000e+01 2.751950e+01 3.641900e+01 3.635550e+01
19:26:54 3.665200e+01 2.759750e+01 3.648850e+01 3.634650e+01
19:26:59 3.668250e+01 2.761600e+01 3.646700e+01 3.631850e+01
19:27:04 3.665400e+01 2.749200e+01 3.645400e+01 3.634350e+01
19:27:09 3.666500e+01 2.753650e+01 3.647750e+01 3.633050e+01
19:27:14 3.665600e+01 2.749300e+01 3.643050e+01 3.632850e+01
19:27:19 3.666650e+01 2.756800e+01 3.646850e+01 3.638500e+01
19:27:24 3.661200e+01 2.749850e+01 3.638150e+01 3.634050e+01
19:27:29 3.663500e+01 2.751150e+01 3.632800e+01 3.625850e+01
19:27:34 3.661350e+01 2.752250e+01 3.641050e+01 3.631050e+01
19:27:39 3.663100e+01 2.758200e+01 3.649050e+01 3.637850e+01
19:27:44 3.668250e+01 2.768150e+01 3.651200e+01 3.638500e+01
19:27:49 3.672000e+01 2.774250e+01 3.660000e+01 3.650850e+01
19:27:54 3.671950e+01 2.777550e+01 3.649300e+01 3.650950e+01
19:27:59 3.677500e+01 2.776950e+01 3.657250e+01 3.647600e+01
19:28:04 3.673050e+01 2.780950e+01 3.664950e+01 3.649900e+01
19:28:09 3.675050e+01 2.782200e+01 3.659050e+01 3.647700e+01
19:28:14 3.669200e+01 2.773550e+01 3.658050e+01 3.649150e+01
19:28:19 3.671150e+01 2.762050e+01 3.650900e+01 3.646800e+01
19:28:24 3.673600e+01 2.769250e+01 3.657150e+01 3.647950e+01
19:28:29 3.666150e+01 2.759150e+01 3.648050e+01 3.639150e+01
19:28:34 3.663400e+01 2.761800e+01 3.651200e+01 3.637650e+01
19:28:39 3.669300e+01 2.762600e+01 3.659250e+01 3.642150e+01
19:28:44 3.670400e+01 2.769500e+01 3.659150e+01 3.645300e+01
19:28:49 3.668150e+01 2.766650e+01 3.649000e+01 3.644550e+01
19:28:54 3.663300e+01 2.763400e+01 3.644350e+01 3.637900e+01
19:28:59 3.661700e+01 2.755200e+01 3.641950e+01 3.628150e+01
19:29:04 3.667850e+01 2.773850e+01 3.648100e+01 3.643400e+01
19:29:09 3.668250e+01 2.778050e+01 3.648900e+01 3.641800e+01
19:29:14 3.670650e+01 2.781850e+01 3.648350e+01 3.646450e+01
19:29:19 3.666700e+01 2.767650e+01 3.645850e+01 3.640100e+01
19:29:24 3.670150e+01 2.769050e+01 3.648450e+01 3.640750e+01
19:29:29 3.671900e+01 2.779450e+01 3.660500e+01 3.646550e+01
19:29:34 3.670300e+01 2.780400e+01 3.648300e+01 3.643100e+01
19:29:39 3.664200e+01 2.769700e+01 3.637900e+01 3.636750e+01
19:29:44 3.665100e+01 2.762650e+01 3.642050e+01 3.633100e+01
19:29:49 3.663400e+01 2.760050e+01 3.631750e+01 3.631200e+01
19:29:54 3.663800e+01 2.763250e+01 3.641250e+01 3.625900e+01
19:29:59 3.662650e+01 2.762150e+01 3.643800e+01 3.627550e+01
19:30:04 3.662800e+01 2.716650e+01 3.636200e+01 3.618550e+01
19:30:09 3.667300e+01 2.614000e+01 3.637800e+01 3.620950e+01
19:30:14 3.663750e+01 2.756200e+01 3.631550e+01 3.624050e+01
19:30:19 3.662950e+01 2.757800e+01 3.635300e+01 3.631750e+01
19:30:24 3.661350e+01 2.751900e+01 3.633150e+01 3.615500e+01
19:30:29 3.653450e+01 2.745700e+01 3.630800e+01 3.621000e+01
19:30:34 3.659850e+01 2.761150e+01 3.644500e+01 3.629550e+01
19:30:39 3.661150e+01 2.751950e+01 3.634000e+01 3.632550e+01
19:30:44 3.661150e+01 2.747800e+01 3.616000e+01 3.633200e+01
