# Supplementary material for: Safety and EEG data quality of concurrent high-density EEG and high-speed fMRI at 3 Tesla
Source: PLoS One. 2017 May 26;12(5):e0178409. doi: 10.1371/journal.pone.0178409 (PMC5446172; doi:10.1371/journal.pone.0178409)
Supplement: S2 Data — (CSV) [file pone.0178409.s003.csv]

	Neck	Bore	Ear	Forehead
19:43:14	3.465400e+01	2.687200e+01	3.597950e+01	3.504250e+01
19:43:54	3.463400e+01	2.712300e+01	3.596450e+01	3.508350e+01
19:43:59	3.456750e+01	2.722700e+01	3.610550e+01	3.524900e+01
19:44:04	3.484150e+01	2.729300e+01	3.608100e+01	3.539150e+01
19:44:09	3.480450e+01	2.709200e+01	3.597800e+01	3.517250e+01
19:44:14	3.478800e+01	2.708250e+01	3.600500e+01	3.523650e+01
19:44:19	3.489300e+01	2.713600e+01	3.618950e+01	3.542400e+01
19:44:24	3.491250e+01	2.718600e+01	3.614000e+01	3.541650e+01
19:44:29	3.487350e+01	2.713750e+01	3.625950e+01	3.540950e+01
19:44:34	3.484400e+01	2.714700e+01	3.621250e+01	3.537350e+01
19:44:39	3.489350e+01	2.701850e+01	3.615450e+01	3.527850e+01
19:44:44	3.497500e+01	2.711600e+01	3.608900e+01	3.540100e+01
19:44:49	3.490250e+01	2.713500e+01	3.606600e+01	3.539850e+01
19:44:54	3.487000e+01	2.713150e+01	3.614400e+01	3.552500e+01
19:44:59	3.486000e+01	2.713500e+01	3.612650e+01	3.547500e+01
19:45:04	3.487500e+01	2.716950e+01	3.609450e+01	3.553500e+01
19:45:09	3.487500e+01	2.716700e+01	3.616950e+01	3.548800e+01
19:45:14	3.493800e+01	2.716550e+01	3.612450e+01	3.546750e+01
19:45:19	3.492350e+01	2.721350e+01	3.620050e+01	3.542550e+01
19:45:24	3.496650e+01	2.717400e+01	3.617600e+01	3.549150e+01
19:45:29	3.497750e+01	2.708150e+01	3.623200e+01	3.545750e+01
19:45:34	3.498050e+01	2.718400e+01	3.614350e+01	3.551150e+01
19:45:39	3.498000e+01	2.716250e+01	3.613500e+01	3.545500e+01
19:45:44	3.499700e+01	2.721850e+01	3.614750e+01	3.542950e+01
19:45:49	3.503500e+01	2.717250e+01	3.616850e+01	3.550550e+01
19:45:54	3.503050e+01	2.724900e+01	3.620850e+01	3.552200e+01
19:45:59	3.504750e+01	2.725800e+01	3.620650e+01	3.553200e+01
19:46:04	3.504950e+01	2.719100e+01	3.620750e+01	3.544400e+01
19:46:09	3.506000e+01	2.730400e+01	3.620850e+01	3.550700e+01
19:46:14	3.507650e+01	2.737850e+01	3.625800e+01	3.555000e+01
19:46:19	3.513000e+01	2.737200e+01	3.627850e+01	3.555350e+01
19:46:24	3.515350e+01	2.731200e+01	3.621650e+01	3.546900e+01
19:46:29	3.519050e+01	2.730200e+01	3.615800e+01	3.554750e+01
19:46:34	3.515650e+01	2.731300e+01	3.620600e+01	3.553800e+01
19:46:39	3.522450e+01	2.734150e+01	3.614000e+01	3.561150e+01
19:46:44	3.521200e+01	2.724150e+01	3.619000e+01	3.559900e+01
19:46:49	3.521800e+01	2.738650e+01	3.620300e+01	3.553600e+01
19:46:54	3.519200e+01	2.736850e+01	3.618250e+01	3.549400e+01
19:46:59	3.521650e+01	2.726250e+01	3.618750e+01	3.556000e+01
19:47:04	3.522050e+01	2.720950e+01	3.609500e+01	3.554950e+01
19:47:09	3.522300e+01	2.728500e+01	3.612900e+01	3.545400e+01
19:47:14	3.525750e+01	2.728900e+01	3.615000e+01	3.548300e+01
19:47:19	3.528400e+01	2.733400e+01	3.621500e+01	3.551600e+01
19:47:24	3.527850e+01	2.732250e+01	3.622300e+01	3.547100e+01
19:47:29	3.530350e+01	2.722100e+01	3.627450e+01	3.537100e+01
19:47:34	3.534600e+01	2.719300e+01	3.622850e+01	3.541750e+01
19:47:39	3.532850e+01	2.733950e+01	3.626500e+01	3.558850e+01
19:47:44	3.532300e+01	2.723550e+01	3.619500e+01	3.559500e+01
19:47:49	3.537150e+01	2.735350e+01	3.614300e+01	3.560850e+01
19:47:54	3.537100e+01	2.722150e+01	3.617150e+01	3.558250e+01
19:47:59	3.537700e+01	2.724050e+01	3.614800e+01	3.554350e+01
19:48:04	3.541750e+01	2.733700e+01	3.611300e+01	3.553600e+01
19:48:09	3.541700e+01	2.735050e+01	3.617700e+01	3.564950e+01
19:48:14	3.545500e+01	2.727450e+01	3.618500e+01	3.556450e+01
19:48:19	3.545600e+01	2.728200e+01	3.616200e+01	3.550650e+01
19:48:24	3.546200e+01	2.725600e+01	3.614450e+01	3.546700e+01
19:48:29	3.543900e+01	2.722000e+01	3.611850e+01	3.554350e+01
19:48:34	3.546250e+01	2.722500e+01	3.617900e+01	3.553100e+01
19:48:39	3.548350e+01	2.716500e+01	3.614200e+01	3.554100e+01
19:48:44	3.549750e+01	2.726750e+01	3.625300e+01	3.553800e+01
19:48:49	3.550600e+01	2.731350e+01	3.628750e+01	3.560200e+01
19:48:54	3.550900e+01	2.731900e+01	3.633850e+01	3.560500e+01
19:48:59	3.551850e+01	2.729750e+01	3.632750e+01	3.556700e+01
19:49:04	3.557100e+01	2.729150e+01	3.631750e+01	3.561450e+01
19:49:09	3.558450e+01	2.725050e+01	3.624250e+01	3.562450e+01
19:49:14	3.558550e+01	2.729700e+01	3.623850e+01	3.560450e+01
19:49:19	3.559550e+01	2.731300e+01	3.622250e+01	3.566200e+01
19:49:24	3.558200e+01	2.731550e+01	3.627750e+01	3.562650e+01
19:49:29	3.558500e+01	2.723300e+01	3.623150e+01	3.559950e+01
19:49:34	3.557850e+01	2.722500e+01	3.619800e+01	3.554750e+01
19:49:39	3.561150e+01	2.729950e+01	3.624300e+01	3.565100e+01
19:49:44	3.562950e+01	2.726800e+01	3.624500e+01	3.566700e+01
19:49:49	3.562000e+01	2.736500e+01	3.620150e+01	3.562850e+01
19:49:54	3.564150e+01	2.729350e+01	3.625600e+01	3.567850e+01
19:49:59	3.565750e+01	2.729150e+01	3.627150e+01	3.562050e+01
19:50:04	3.567150e+01	2.730600e+01	3.635450e+01	3.569450e+01
19:50:09	3.564700e+01	2.728950e+01	3.637900e+01	3.560000e+01
19:50:14	3.568450e+01	2.734600e+01	3.639650e+01	3.566950e+01
19:50:19	3.567950e+01	2.728400e+01	3.635300e+01	3.566250e+01
19:50:24	3.568400e+01	2.738000e+01	3.626500e+01	3.567650e+01
19:50:29	3.569850e+01	2.733500e+01	3.629000e+01	3.563850e+01
19:50:34	3.570350e+01	2.736400e+01	3.634100e+01	3.568050e+01
19:50:39	3.572350e+01	2.739750e+01	3.634050e+01	3.565650e+01
19:50:44	3.573200e+01	2.734900e+01	3.639700e+01	3.567150e+01
19:50:49	3.576600e+01	2.743400e+01	3.635800e+01	3.565950e+01
19:50:54	3.574650e+01	2.746650e+01	3.624650e+01	3.568150e+01
19:50:59	3.575750e+01	2.738650e+01	3.627100e+01	3.572200e+01
19:51:04	3.577750e+01	2.730200e+01	3.626050e+01	3.579100e+01
19:51:09	3.577850e+01	2.737250e+01	3.625400e+01	3.574000e+01
19:51:14	3.579000e+01	2.734850e+01	3.626800e+01	3.573800e+01
19:51:19	3.579150e+01	2.734750e+01	3.626650e+01	3.573400e+01
19:51:24	3.580600e+01	2.730350e+01	3.628500e+01	3.578700e+01
19:51:29	3.577950e+01	2.734100e+01	3.629000e+01	3.569000e+01
19:51:34	3.583250e+01	2.732650e+01	3.632450e+01	3.574300e+01
19:51:39	3.585300e+01	2.748500e+01	3.647300e+01	3.579600e+01
19:51:44	3.587700e+01	2.743400e+01	3.650750e+01	3.586800e+01
19:51:49	3.586800e+01	2.746750e+01	3.647050e+01	3.590600e+01
19:51:54	3.588100e+01	2.745650e+01	3.654800e+01	3.578850e+01
19:51:59	3.590850e+01	2.752900e+01	3.654550e+01	3.586950e+01
19:52:04	3.589550e+01	2.752700e+01	3.651850e+01	3.586500e+01
19:52:09	3.589100e+01	2.750150e+01	3.657600e+01	3.593050e+01
19:52:14	3.590550e+01	2.743350e+01	3.657050e+01	3.586050e+01
19:52:19	3.593450e+01	2.747750e+01	3.654650e+01	3.588100e+01
19:52:24	3.589000e+01	2.746150e+01	3.653350e+01	3.586950e+01
19:52:29	3.592850e+01	2.751750e+01	3.647450e+01	3.581100e+01
19:52:34	3.592700e+01	2.744650e+01	3.656050e+01	3.586200e+01
19:52:39	3.597400e+01	2.744600e+01	3.655400e+01	3.580050e+01
19:52:44	3.594350e+01	2.750950e+01	3.655050e+01	3.589100e+01
19:52:49	3.596800e+01	2.751600e+01	3.665200e+01	3.586400e+01
19:52:54	3.592700e+01	2.746950e+01	3.648200e+01	3.576050e+01
19:52:59	3.595500e+01	2.750700e+01	3.647800e+01	3.583600e+01
19:53:04	3.598700e+01	2.748000e+01	3.658900e+01	3.584000e+01
19:53:09	3.597400e+01	2.737000e+01	3.652550e+01	3.581700e+01
19:53:14	3.596900e+01	2.737750e+01	3.649650e+01	3.582750e+01
19:53:19	3.593600e+01	2.739500e+01	3.642400e+01	3.578500e+01
19:53:24	3.596600e+01	2.744800e+01	3.650400e+01	3.574600e+01
19:53:29	3.598450e+01	2.744400e+01	3.648150e+01	3.575850e+01
19:53:34	3.598650e+01	2.740800e+01	3.647500e+01	3.581650e+01
19:53:39	3.598700e+01	2.741000e+01	3.642600e+01	3.573450e+01
19:53:44	3.597650e+01	2.735850e+01	3.643100e+01	3.578450e+01
19:53:49	3.601200e+01	2.743700e+01	3.649300e+01	3.587900e+01
19:53:54	3.600900e+01	2.747700e+01	3.648800e+01	3.593050e+01
19:53:59	3.604600e+01	2.740000e+01	3.650950e+01	3.582250e+01
19:54:04	3.603000e+01	2.737950e+01	3.646200e+01	3.583350e+01
19:54:09	3.602100e+01	2.740000e+01	3.649100e+01	3.590100e+01
19:54:14	3.603900e+01	2.744000e+01	3.654050e+01	3.582900e+01
19:54:19	3.603600e+01	2.740200e+01	3.658400e+01	3.593550e+01
19:54:24	3.602400e+01	2.741000e+01	3.660800e+01	3.585750e+01
19:54:29	3.610500e+01	2.744300e+01	3.659250e+01	3.587600e+01
19:54:34	3.607100e+01	2.747400e+01	3.663500e+01	3.590450e+01
19:54:39	3.608400e+01	2.747450e+01	3.661700e+01	3.585500e+01
19:54:44	3.613050e+01	2.746900e+01	3.650800e+01	3.588050e+01
19:54:49	3.612100e+01	2.752050e+01	3.660800e+01	3.582950e+01
19:54:54	3.610600e+01	2.757900e+01	3.667000e+01	3.596350e+01
19:54:59	3.614450e+01	2.749650e+01	3.669150e+01	3.592900e+01
19:55:04	3.608350e+01	2.747050e+01	3.663200e+01	3.593550e+01
19:55:09	3.615150e+01	2.743750e+01	3.661150e+01	3.591150e+01
19:55:14	3.615100e+01	2.748350e+01	3.662350e+01	3.595500e+01
19:55:19	3.607350e+01	2.743550e+01	3.660200e+01	3.599400e+01
19:55:24	3.612400e+01	2.763150e+01	3.663350e+01	3.593900e+01
19:55:29	3.614800e+01	2.755250e+01	3.656400e+01	3.590950e+01
19:55:34	3.620200e+01	2.752600e+01	3.659550e+01	3.594050e+01
19:55:39	3.613000e+01	2.746100e+01	3.662450e+01	3.593400e+01
19:55:44	3.617600e+01	2.748600e+01	3.664500e+01	3.606850e+01
19:55:49	3.618250e+01	2.751950e+01	3.666000e+01	3.602650e+01
19:55:54	3.616800e+01	2.745550e+01	3.651100e+01	3.591550e+01
19:55:59	3.615600e+01	2.745100e+01	3.653050e+01	3.587900e+01
19:56:04	3.620350e+01	2.746350e+01	3.649500e+01	3.590850e+01
19:56:09	3.616950e+01	2.749100e+01	3.650900e+01	3.588350e+01
19:56:14	3.612850e+01	2.740850e+01	3.641500e+01	3.586000e+01
19:56:19	3.618700e+01	2.745350e+01	3.652350e+01	3.594600e+01
19:56:24	3.621500e+01	2.754100e+01	3.651550e+01	3.598100e+01
19:56:29	3.623550e+01	2.752500e+01	3.657350e+01	3.599400e+01
19:56:34	3.621400e+01	2.762800e+01	3.664200e+01	3.601650e+01
19:56:39	3.620650e+01	2.758500e+01	3.666050e+01	3.597950e+01
19:56:44	3.623700e+01	2.768200e+01	3.665450e+01	3.613500e+01
19:56:49	3.627200e+01	2.772100e+01	3.673150e+01	3.608150e+01
19:56:54	3.624200e+01	2.761600e+01	3.668350e+01	3.606050e+01
19:56:59	3.626150e+01	2.758950e+01	3.663300e+01	3.603600e+01
19:57:04	3.627400e+01	2.765950e+01	3.664000e+01	3.602450e+01
19:57:09	3.624450e+01	2.762050e+01	3.665300e+01	3.608950e+01
19:57:14	3.629150e+01	2.760850e+01	3.668900e+01	3.605700e+01
19:57:19	3.623000e+01	2.758350e+01	3.661800e+01	3.608050e+01
19:57:24	3.627000e+01	2.758550e+01	3.661200e+01	3.612700e+01
19:57:29	3.625550e+01	2.756700e+01	3.666600e+01	3.606900e+01
19:57:34	3.624850e+01	2.751250e+01	3.658000e+01	3.600050e+01
19:57:39	3.626000e+01	2.753950e+01	3.663850e+01	3.599000e+01
19:57:44	3.633600e+01	2.750600e+01	3.661050e+01	3.601200e+01
19:57:49	3.630150e+01	2.758850e+01	3.668150e+01	3.616150e+01
19:57:54	3.636150e+01	2.768600e+01	3.667850e+01	3.608300e+01
19:57:59	3.620950e+01	2.752050e+01	3.656100e+01	3.603550e+01
19:58:04	3.633050e+01	2.764950e+01	3.652750e+01	3.606100e+01
19:58:09	3.631300e+01	2.760350e+01	3.667200e+01	3.608150e+01
19:58:14	3.637450e+01	2.771800e+01	3.677850e+01	3.611050e+01
19:58:19	3.629900e+01	2.755900e+01	3.666750e+01	3.607900e+01
19:58:24	3.632050e+01	2.768100e+01	3.664350e+01	3.612250e+01
19:58:29	3.633750e+01	2.765950e+01	3.666250e+01	3.610800e+01
19:58:34	3.630900e+01	2.766700e+01	3.668550e+01	3.600650e+01
19:58:39	3.630750e+01	2.762750e+01	3.669500e+01	3.600100e+01
19:58:44	3.631000e+01	2.759350e+01	3.672700e+01	3.605000e+01
19:58:49	3.632500e+01	2.757100e+01	3.673050e+01	3.602700e+01
19:58:54	3.632550e+01	2.756600e+01	3.663000e+01	3.600450e+01
19:58:59	3.628050e+01	2.770300e+01	3.666000e+01	3.613750e+01
19:59:04	3.633950e+01	2.762800e+01	3.684300e+01	3.601000e+01
19:59:09	3.633300e+01	2.762250e+01	3.679350e+01	3.600500e+01
19:59:14	3.634800e+01	2.772550e+01	3.684200e+01	3.603900e+01
19:59:19	3.635400e+01	2.768250e+01	3.674600e+01	3.602900e+01
19:59:24	3.637600e+01	2.768400e+01	3.674500e+01	3.601500e+01
19:59:29	3.632700e+01	2.768150e+01	3.668200e+01	3.600350e+01
19:59:34	3.633350e+01	2.755750e+01	3.670500e+01	3.598050e+01
19:59:39	3.633200e+01	2.764150e+01	3.673700e+01	3.609400e+01
19:59:44	3.635700e+01	2.766600e+01	3.678850e+01	3.606450e+01
19:59:49	3.636650e+01	2.760350e+01	3.678850e+01	3.602000e+01
19:59:54	3.633500e+01	2.757600e+01	3.673350e+01	3.602900e+01
19:59:59	3.634400e+01	2.775300e+01	3.678950e+01	3.604500e+01
20:00:04	3.642850e+01	2.771550e+01	3.676900e+01	3.600350e+01
20:00:09	3.634800e+01	2.762550e+01	3.669250e+01	3.598700e+01
20:00:14	3.638650e+01	2.763950e+01	3.665700e+01	3.617750e+01
20:00:19	3.637450e+01	2.770950e+01	3.663600e+01	3.601700e+01
20:00:24	3.635200e+01	2.764550e+01	3.668000e+01	3.601500e+01
20:00:29	3.634800e+01	2.767450e+01	3.659900e+01	3.595250e+01
20:00:34	3.639300e+01	2.761600e+01	3.665800e+01	3.603500e+01
20:00:39	3.635250e+01	2.771450e+01	3.671700e+01	3.602300e+01
20:00:44	3.644000e+01	2.763150e+01	3.669850e+01	3.605150e+01
20:00:49	3.642450e+01	2.773500e+01	3.672500e+01	3.603800e+01
20:00:54	3.644000e+01	2.775550e+01	3.678200e+01	3.606050e+01
20:00:59	3.645050e+01	2.770800e+01	3.680950e+01	3.608850e+01
20:01:04	3.642100e+01	2.775000e+01	3.682250e+01	3.615900e+01
20:01:09	3.644850e+01	2.761850e+01	3.680850e+01	3.616800e+01
20:01:14	3.642150e+01	2.768250e+01	3.683700e+01	3.620450e+01
20:01:19	3.644650e+01	2.772000e+01	3.685500e+01	3.614850e+01
20:01:24	3.643800e+01	2.774850e+01	3.678500e+01	3.613250e+01
20:01:29	3.641650e+01	2.772250e+01	3.685700e+01	3.612200e+01
20:01:34	3.643750e+01	2.769500e+01	3.681350e+01	3.614950e+01
20:01:39	3.643250e+01	2.770450e+01	3.679950e+01	3.609850e+01
20:01:44	3.642750e+01	2.777500e+01	3.677850e+01	3.606950e+01
20:01:49	3.645250e+01	2.768800e+01	3.683550e+01	3.618050e+01
20:01:54	3.644900e+01	2.771950e+01	3.688050e+01	3.613300e+01
20:01:59	3.644250e+01	2.779650e+01	3.684900e+01	3.615000e+01
20:02:04	3.648500e+01	2.778350e+01	3.683400e+01	3.615200e+01
20:02:09	3.646450e+01	2.771950e+01	3.678850e+01	3.608850e+01
20:02:14	3.644150e+01	2.777700e+01	3.680450e+01	3.611850e+01
20:02:19	3.645100e+01	2.776700e+01	3.685500e+01	3.611500e+01
20:02:24	3.643700e+01	2.776800e+01	3.677450e+01	3.614700e+01
20:02:29	3.646050e+01	2.774500e+01	3.676350e+01	3.621350e+01
20:02:34	3.647450e+01	2.776750e+01	3.679750e+01	3.611450e+01
20:02:39	3.648200e+01	2.777000e+01	3.682150e+01	3.612600e+01
20:02:44	3.648500e+01	2.772300e+01	3.674700e+01	3.603950e+01
20:02:49	3.649050e+01	2.774050e+01	3.681100e+01	3.615300e+01
20:02:54	3.644750e+01	2.780100e+01	3.682050e+01	3.614450e+01
20:02:59	3.649200e+01	2.776750e+01	3.678650e+01	3.614950e+01
20:03:04	3.648350e+01	2.773150e+01	3.683950e+01	3.609450e+01
20:03:09	3.645100e+01	2.764450e+01	3.677700e+01	3.617050e+01
20:03:14	3.651900e+01	2.775750e+01	3.673900e+01	3.630100e+01
20:03:19	3.652800e+01	2.774450e+01	3.685950e+01	3.616700e+01
20:03:24	3.647800e+01	2.778750e+01	3.679150e+01	3.619300e+01
20:03:29	3.647100e+01	2.778100e+01	3.674700e+01	3.619400e+01
20:03:34	3.651200e+01	2.767200e+01	3.674250e+01	3.617500e+01
20:03:39	3.650000e+01	2.772000e+01	3.677100e+01	3.613750e+01
20:03:44	3.648450e+01	2.775050e+01	3.676500e+01	3.614100e+01
20:03:49	3.647050e+01	2.773200e+01	3.667950e+01	3.608150e+01
20:03:54	3.646000e+01	2.770800e+01	3.669800e+01	3.613100e+01
20:03:59	3.653150e+01	2.773450e+01	3.669000e+01	3.609400e+01
20:04:04	3.652500e+01	2.776800e+01	3.672950e+01	3.610800e+01
20:04:09	3.648850e+01	2.778950e+01	3.668250e+01	3.606600e+01
20:04:14	3.651850e+01	2.770350e+01	3.677350e+01	3.612550e+01
20:04:19	3.650400e+01	2.765850e+01	3.671550e+01	3.619250e+01
20:04:24	3.650300e+01	2.775850e+01	3.671950e+01	3.620900e+01
20:04:29	3.648250e+01	2.776550e+01	3.668650e+01	3.617150e+01
20:04:34	3.650950e+01	2.775450e+01	3.669050e+01	3.607850e+01
20:04:39	3.653900e+01	2.775450e+01	3.663950e+01	3.610800e+01
20:04:44	3.653600e+01	2.777000e+01	3.666900e+01	3.618000e+01
20:04:49	3.648100e+01	2.770500e+01	3.667650e+01	3.610700e+01
20:04:54	3.649950e+01	2.776700e+01	3.665700e+01	3.606450e+01
20:04:59	3.653350e+01	2.770800e+01	3.677000e+01	3.612500e+01
20:05:04	3.652900e+01	2.777400e+01	3.670350e+01	3.614850e+01
20:05:09	3.653750e+01	2.776200e+01	3.674650e+01	3.611150e+01
20:05:14	3.658650e+01	2.788050e+01	3.673250e+01	3.614500e+01
20:05:19	3.658850e+01	2.795800e+01	3.677300e+01	3.617800e+01
20:05:24	3.655650e+01	2.789250e+01	3.679100e+01	3.619450e+01
20:05:29	3.656700e+01	2.785650e+01	3.686050e+01	3.614850e+01
20:05:34	3.656450e+01	2.783050e+01	3.683200e+01	3.617700e+01
20:05:39	3.654100e+01	2.783500e+01	3.676950e+01	3.609650e+01
20:05:44	3.657550e+01	2.775100e+01	3.673250e+01	3.617250e+01
20:05:49	3.658750e+01	2.783200e+01	3.669550e+01	3.607650e+01
20:05:54	3.655500e+01	2.782400e+01	3.670000e+01	3.611000e+01
20:05:59	3.657350e+01	2.787700e+01	3.674450e+01	3.617750e+01
20:06:04	3.658500e+01	2.785100e+01	3.671500e+01	3.619700e+01
20:06:09	3.659200e+01	2.782600e+01	3.676600e+01	3.625400e+01
20:06:14	3.659050e+01	2.790600e+01	3.676550e+01	3.614250e+01
20:06:19	3.658500e+01	2.789050e+01	3.671250e+01	3.615150e+01
20:06:24	3.658450e+01	2.780100e+01	3.669800e+01	3.621900e+01
20:06:29	3.657950e+01	2.787250e+01	3.677950e+01	3.613150e+01
20:06:34	3.658750e+01	2.792950e+01	3.681300e+01	3.619500e+01
20:06:39	3.657000e+01	2.778500e+01	3.680250e+01	3.615150e+01
20:06:44	3.655500e+01	2.778400e+01	3.672200e+01	3.610450e+01
20:06:49	3.655800e+01	2.778900e+01	3.673000e+01	3.613050e+01
20:06:54	3.657350e+01	2.779700e+01	3.671400e+01	3.620350e+01
20:06:59	3.657400e+01	2.777700e+01	3.673800e+01	3.621450e+01
20:07:04	3.659500e+01	2.782000e+01	3.669750e+01	3.618450e+01
20:07:09	3.660300e+01	2.788300e+01	3.680700e+01	3.611500e+01
20:07:14	3.658900e+01	2.784700e+01	3.671800e+01	3.618450e+01
20:07:19	3.661450e+01	2.786100e+01	3.676200e+01	3.614150e+01
20:07:24	3.660000e+01	2.784150e+01	3.675700e+01	3.615900e+01
20:07:29	3.659650e+01	2.791200e+01	3.674050e+01	3.617950e+01
20:07:34	3.659450e+01	2.783500e+01	3.680650e+01	3.617350e+01
20:07:39	3.664500e+01	2.790300e+01	3.682150e+01	3.624400e+01
20:07:44	3.664500e+01	2.789700e+01	3.685250e+01	3.620300e+01
20:07:49	3.660350e+01	2.792150e+01	3.674050e+01	3.623100e+01
20:07:54	3.662400e+01	2.792300e+01	3.679200e+01	3.619250e+01
20:07:59	3.663050e+01	2.786150e+01	3.680600e+01	3.623750e+01
20:08:04	3.664300e+01	2.786500e+01	3.683150e+01	3.624250e+01
20:08:09	3.664900e+01	2.788450e+01	3.681050e+01	3.634850e+01
20:08:14	3.663150e+01	2.795900e+01	3.680100e+01	3.626050e+01
20:08:19	3.664300e+01	2.791200e+01	3.680000e+01	3.628850e+01
20:08:24	3.662550e+01	2.793900e+01	3.680000e+01	3.620000e+01
20:08:29	3.662250e+01	2.793750e+01	3.678700e+01	3.583450e+01
20:08:34	3.663000e+01	2.798800e+01	3.675900e+01	3.302900e+01
20:08:39	3.663150e+01	2.787450e+01	3.682450e+01	3.144350e+01
20:08:44	3.663600e+01	2.798400e+01	3.676750e+01	3.097050e+01
20:08:49	3.660400e+01	2.798500e+01	3.677450e+01	3.091550e+01
20:08:54	3.662350e+01	2.793900e+01	3.679000e+01	3.119650e+01
20:08:59	3.661100e+01	2.798500e+01	3.681100e+01	3.134400e+01
20:09:04	3.666300e+01	2.800500e+01	3.679550e+01	3.109150e+01
20:09:09	3.665600e+01	2.793750e+01	3.687350e+01	3.070850e+01
20:09:14	3.665850e+01	2.796850e+01	3.691050e+01	3.071850e+01
20:09:19	3.661300e+01	2.792000e+01	3.683900e+01	3.071700e+01
20:09:24	3.658450e+01	2.790050e+01	3.680200e+01	3.060500e+01
20:09:29	3.654450e+01	2.781050e+01	3.667650e+01	3.062900e+01
20:09:34	3.659300e+01	2.787750e+01	3.672350e+01	3.077500e+01
20:09:39	3.663800e+01	2.784850e+01	3.675400e+01	3.071400e+01
20:09:44	3.659200e+01	2.796650e+01	3.666000e+01	3.073400e+01
20:09:49	3.660800e+01	2.788250e+01	3.673300e+01	3.094350e+01
20:09:54	3.661150e+01	2.779900e+01	3.668900e+01	3.092100e+01
20:09:59	3.659250e+01	2.787300e+01	3.675800e+01	3.068900e+01
20:10:04	3.664000e+01	2.799200e+01	3.675250e+01	3.024300e+01
20:10:09	3.667200e+01	2.796500e+01	3.678700e+01	2.912700e+01
20:10:14	3.662850e+01	2.793250e+01	3.679250e+01	2.775900e+01
20:10:19	3.662500e+01	2.791000e+01	3.674950e+01	2.803950e+01
20:10:24	3.664400e+01	2.795900e+01	3.684250e+01	2.812850e+01
20:10:29	3.663800e+01	2.790150e+01	3.682550e+01	3.166450e+01
20:10:34	3.662800e+01	2.798100e+01	3.686900e+01	3.141100e+01
20:10:39	3.663950e+01	2.804050e+01	3.682000e+01	3.107200e+01
20:10:44	3.660250e+01	2.801450e+01	3.685800e+01	3.263500e+01
20:10:49	3.663200e+01	2.810300e+01	3.687800e+01	3.150650e+01
20:10:54	3.664300e+01	2.804250e+01	3.682050e+01	3.119900e+01
20:10:59	3.676550e+01	2.794700e+01	3.674950e+01	3.075950e+01
20:11:04	3.676500e+01	2.814600e+01	3.680300e+01	3.079550e+01
20:11:09	3.672150e+01	2.801450e+01	3.681700e+01	3.362300e+01
20:11:14	3.672250e+01	2.795800e+01	3.672150e+01	3.583400e+01
20:11:19	3.678350e+01	2.794500e+01	3.671600e+01	3.595650e+01
20:11:24	3.676150e+01	2.792750e+01	3.664750e+01	3.591150e+01
20:11:29	3.678600e+01	2.802650e+01	3.664200e+01	3.539900e+01
20:11:34	3.676350e+01	2.793050e+01	3.667750e+01	3.559750e+01
20:11:39	3.674100e+01	2.797250e+01	3.673100e+01	3.573350e+01
20:11:44	3.668500e+01	2.806450e+01	3.679800e+01	3.569850e+01
20:11:49	3.663050e+01	2.793700e+01	3.676750e+01	3.574350e+01
20:11:54	3.668100e+01	2.801000e+01	3.678350e+01	3.574350e+01
20:11:59	3.665950e+01	2.795300e+01	3.683100e+01	3.571750e+01
20:12:04	3.668200e+01	2.801150e+01	3.674900e+01	3.567100e+01
20:12:09	3.663900e+01	2.808000e+01	3.673400e+01	3.577900e+01
20:12:14	3.672600e+01	2.804950e+01	3.681200e+01	3.580700e+01
20:12:19	3.669150e+01	2.796250e+01	3.675500e+01	3.583700e+01
20:12:24	3.669150e+01	2.799000e+01	3.680200e+01	3.589150e+01
20:12:29	3.673150e+01	2.803050e+01	3.678850e+01	3.596400e+01
20:12:34	3.673350e+01	2.803800e+01	3.681600e+01	3.588000e+01
20:12:39	3.670650e+01	2.807850e+01	3.681050e+01	3.599800e+01
20:12:44	3.663400e+01	2.802800e+01	3.678150e+01	3.593600e+01
20:12:49	3.666750e+01	2.803100e+01	3.682300e+01	3.591900e+01
20:12:54	3.674800e+01	2.809000e+01	3.679100e+01	3.592100e+01
20:12:59	3.668700e+01	2.806450e+01	3.677000e+01	3.594550e+01
20:13:04	3.671750e+01	2.809300e+01	3.675950e+01	3.602300e+01
20:13:09	3.669900e+01	2.796200e+01	3.679800e+01	3.598700e+01
20:13:14	3.669400e+01	2.799850e+01	3.683400e+01	3.596300e+01
20:13:19	3.670900e+01	2.813900e+01	3.680200e+01	3.596750e+01
20:13:24	3.671650e+01	2.815050e+01	3.684350e+01	3.603900e+01
20:13:29	3.678550e+01	2.810150e+01	3.685300e+01	3.604200e+01
20:13:34	3.673650e+01	2.809800e+01	3.685900e+01	3.602400e+01
20:13:39	3.674950e+01	2.807850e+01	3.678050e+01	3.598700e+01
20:13:44	3.674700e+01	2.802850e+01	3.675400e+01	3.591650e+01
20:13:49	3.675550e+01	2.808950e+01	3.679100e+01	3.607250e+01
20:13:54	3.670250e+01	2.805500e+01	3.676150e+01	3.602450e+01
20:13:59	3.673300e+01	2.803200e+01	3.676350e+01	3.600100e+01
20:14:04	3.674250e+01	2.812600e+01	3.680150e+01	3.603800e+01
20:14:09	3.673450e+01	2.815450e+01	3.682050e+01	3.603800e+01
20:14:14	3.672700e+01	2.799900e+01	3.674250e+01	3.606000e+01
20:14:19	3.674600e+01	2.810450e+01	3.678100e+01	3.605550e+01
20:14:24	3.671800e+01	2.807400e+01	3.674250e+01	3.602900e+01
20:14:29	3.669750e+01	2.811000e+01	3.678000e+01	3.607900e+01
20:14:34	3.672400e+01	2.806150e+01	3.679400e+01	3.608050e+01
20:14:39	3.673600e+01	2.818650e+01	3.676800e+01	3.603450e+01
20:14:44	3.671750e+01	2.801200e+01	3.671850e+01	3.598950e+01
20:14:49	3.674700e+01	2.806250e+01	3.685800e+01	3.600950e+01
20:14:54	3.671900e+01	2.813750e+01	3.682500e+01	3.611800e+01
20:14:59	3.674650e+01	2.816100e+01	3.686400e+01	3.609600e+01
20:15:04	3.670850e+01	2.813650e+01	3.680750e+01	3.607950e+01
20:15:09	3.671800e+01	2.812500e+01	3.682550e+01	3.605250e+01
20:15:14	3.675550e+01	2.811150e+01	3.680950e+01	3.607750e+01
20:15:19	3.672650e+01	2.806600e+01	3.682250e+01	3.613800e+01
20:15:24	3.678650e+01	2.810000e+01	3.693750e+01	3.615850e+01
20:15:29	3.678800e+01	2.819150e+01	3.695800e+01	3.615350e+01
20:15:34	3.679500e+01	2.821900e+01	3.684700e+01	3.611550e+01
20:15:39	3.672450e+01	2.820300e+01	3.687200e+01	3.615550e+01
20:15:44	3.677300e+01	2.807700e+01	3.681450e+01	3.612800e+01
20:15:49	3.675900e+01	2.815150e+01	3.681550e+01	3.610850e+01
20:15:54	3.680300e+01	2.824100e+01	3.687400e+01	3.613000e+01
20:15:59	3.674300e+01	2.820700e+01	3.682250e+01	3.616950e+01
20:16:04	3.675350e+01	2.818100e+01	3.680750e+01	3.605700e+01
20:16:09	3.679750e+01	2.818700e+01	3.685050e+01	3.602750e+01
20:16:14	3.680850e+01	2.818050e+01	3.680100e+01	3.611900e+01
20:16:19	3.674850e+01	2.821150e+01	3.683600e+01	3.615000e+01
20:16:24	3.680300e+01	2.817600e+01	3.684050e+01	3.615750e+01
20:16:29	3.677200e+01	2.819550e+01	3.684900e+01	3.613400e+01
20:16:34	3.675150e+01	2.830650e+01	3.692350e+01	3.611400e+01
20:16:39	3.677050e+01	2.818900e+01	3.687300e+01	3.611950e+01
20:16:44	3.685250e+01	2.822800e+01	3.686150e+01	3.620350e+01
20:16:49	3.678550e+01	2.817650e+01	3.685250e+01	3.617500e+01
20:16:54	3.673900e+01	2.820200e+01	3.684250e+01	3.620300e+01
20:16:59	3.676800e+01	2.821250e+01	3.689100e+01	3.620200e+01
20:17:04	3.681100e+01	2.826300e+01	3.687800e+01	3.616400e+01
20:17:09	3.679550e+01	2.823050e+01	3.684100e+01	3.621750e+01
20:17:14	3.676350e+01	2.818650e+01	3.685300e+01	3.629250e+01
20:17:19	3.678700e+01	2.821800e+01	3.686450e+01	3.627650e+01
20:17:24	3.685550e+01	2.821250e+01	3.688150e+01	3.622000e+01
20:17:29	3.680150e+01	2.823650e+01	3.689750e+01	3.621500e+01
20:17:34	3.680700e+01	2.826200e+01	3.690100e+01	3.622400e+01
20:17:39	3.681450e+01	2.819500e+01	3.684350e+01	3.622300e+01
20:17:44	3.675250e+01	2.825550e+01	3.686300e+01	3.623200e+01
20:17:49	3.681100e+01	2.827400e+01	3.682950e+01	3.622850e+01
20:17:54	3.676550e+01	2.819100e+01	3.686700e+01	3.622400e+01
20:17:59	3.680450e+01	2.818900e+01	3.679400e+01	3.613350e+01
20:18:04	3.677150e+01	2.820750e+01	3.674950e+01	3.622200e+01
20:18:09	3.678950e+01	2.819700e+01	3.689550e+01	3.619650e+01
20:18:14	3.678550e+01	2.823150e+01	3.688550e+01	3.621100e+01
20:18:19	3.680450e+01	2.820100e+01	3.685200e+01	3.625550e+01
20:18:24	3.678300e+01	2.827500e+01	3.684000e+01	3.625650e+01
20:18:29	3.683250e+01	2.829600e+01	3.679800e+01	3.618950e+01
20:18:34	3.677550e+01	2.829100e+01	3.694600e+01	3.626500e+01
20:18:39	3.680250e+01	2.817350e+01	3.683300e+01	3.615150e+01
20:18:44	3.679200e+01	2.820250e+01	3.692250e+01	3.627550e+01
20:18:49	3.683450e+01	2.817900e+01	3.693350e+01	3.619800e+01
20:18:54	3.684750e+01	2.833000e+01	3.693100e+01	3.629500e+01
20:18:59	3.676000e+01	2.821500e+01	3.682700e+01	3.619300e+01
20:19:04	3.681100e+01	2.827700e+01	3.684300e+01	3.623950e+01
20:19:09	3.679750e+01	2.826400e+01	3.683100e+01	3.623250e+01
20:19:14	3.678750e+01	2.826900e+01	3.682000e+01	3.629800e+01
20:19:19	3.681350e+01	2.823500e+01	3.688750e+01	3.630800e+01
20:19:24	3.684800e+01	2.822250e+01	3.688500e+01	3.630550e+01
20:19:29	3.683350e+01	2.818000e+01	3.688100e+01	3.624300e+01
20:19:34	3.680350e+01	2.827750e+01	3.685450e+01	3.629850e+01
20:19:39	3.678700e+01	2.825500e+01	3.691550e+01	3.624350e+01
20:19:44	3.680100e+01	2.831450e+01	3.698600e+01	3.623950e+01
20:19:49	3.685650e+01	2.827200e+01	3.686550e+01	3.633500e+01
20:19:54	3.681800e+01	2.827950e+01	3.692400e+01	3.619400e+01
20:19:59	3.681350e+01	2.823750e+01	3.688050e+01	3.626700e+01
20:20:04	3.682300e+01	2.826850e+01	3.693600e+01	3.631050e+01
20:20:09	3.691250e+01	2.824700e+01	3.690100e+01	3.626050e+01
20:20:14	3.681400e+01	2.822700e+01	3.689650e+01	3.622550e+01
20:20:19	3.680100e+01	2.819150e+01	3.694400e+01	3.633900e+01
20:20:24	3.683000e+01	2.827500e+01	3.686100e+01	3.632700e+01
20:20:29	3.681800e+01	2.820950e+01	3.692500e+01	3.623450e+01
20:20:34	3.675900e+01	2.819700e+01	3.686650e+01	3.625500e+01
20:20:39	3.682100e+01	2.826050e+01	3.692350e+01	3.630700e+01
20:20:44	3.680550e+01	2.824850e+01	3.686600e+01	3.629300e+01
20:20:49	3.682650e+01	2.818950e+01	3.687150e+01	3.626650e+01
20:20:54	3.681200e+01	2.821450e+01	3.697400e+01	3.624950e+01
20:20:59	3.677350e+01	2.817650e+01	3.691850e+01	3.630900e+01
20:21:04	3.677150e+01	2.817750e+01	3.690300e+01	3.628600e+01
20:21:09	3.685100e+01	2.825400e+01	3.688500e+01	3.624250e+01
20:21:14	3.681900e+01	2.831150e+01	3.681150e+01	3.625700e+01
20:21:19	3.682000e+01	2.825900e+01	3.682500e+01	3.623800e+01
20:21:24	3.681450e+01	2.834600e+01	3.677200e+01	3.623950e+01
20:21:29	3.679200e+01	2.824550e+01	3.679600e+01	3.623450e+01
20:21:34	3.680800e+01	2.824450e+01	3.682950e+01	3.628250e+01
20:21:39	3.682450e+01	2.820450e+01	3.684450e+01	3.629950e+01
20:21:44	3.679450e+01	2.828350e+01	3.692250e+01	3.627500e+01
20:21:49	3.677850e+01	2.821850e+01	3.678500e+01	3.620950e+01
