# Supplementary material for: Safety and EEG data quality of concurrent high-density EEG and high-speed fMRI at 3 Tesla
Source: PLoS One. 2017 May 26;12(5):e0178409. doi: 10.1371/journal.pone.0178409 (PMC5446172; doi:10.1371/journal.pone.0178409)
Supplement: S3 Data — (CSV) [file pone.0178409.s004.csv]

	Bore	Bore	Ear	Neck	Forehead
17:25:40			3.617700e+01	3.834200e+01	3.462350e+01
17:25:45			3.615550e+01	3.835400e+01	3.457950e+01
17:25:50			3.615600e+01	3.834350e+01	3.452900e+01
17:25:55			3.618550e+01	3.840150e+01	3.455100e+01
17:26:00			3.618700e+01	3.837800e+01	3.457200e+01
17:26:05			3.617600e+01	3.833050e+01	3.454450e+01
17:26:10			3.620350e+01	3.840300e+01	3.457450e+01
17:26:15			3.620500e+01	3.844050e+01	3.454600e+01
17:26:20			3.623650e+01	3.842800e+01	3.454900e+01
17:26:25			3.617000e+01	3.836550e+01	3.458600e+01
17:26:30			3.617500e+01	3.837300e+01	3.464900e+01
17:26:35			3.619550e+01	3.838200e+01	3.453700e+01
17:26:40			3.622300e+01	3.845350e+01	3.461800e+01
17:26:45			3.621450e+01	3.843700e+01	3.455850e+01
17:26:50			3.623750e+01	3.846300e+01	3.463900e+01
17:26:55			3.622750e+01	3.844400e+01	3.450950e+01
17:27:00			3.625150e+01	3.834000e+01	3.441400e+01
17:27:05			3.622950e+01	3.832200e+01	3.448200e+01
17:27:10			3.618400e+01	3.839700e+01	3.444000e+01
17:27:15			3.623700e+01	3.848550e+01	3.449600e+01
17:27:20			3.620650e+01	3.850100e+01	3.444350e+01
17:27:25			3.624450e+01	3.850100e+01	3.437200e+01
17:27:30			3.622700e+01	3.848250e+01	3.446900e+01
17:27:35			3.624300e+01	3.842500e+01	3.452100e+01
17:27:40			3.624050e+01	3.852050e+01	3.441650e+01
17:27:45			3.623000e+01	3.851900e+01	3.458150e+01
17:27:50			3.624000e+01	3.847500e+01	3.455800e+01
17:27:55			3.626850e+01	3.852850e+01	3.457600e+01
17:28:00			3.629000e+01	3.844400e+01	3.459350e+01
17:28:05			3.632800e+01	3.851200e+01	3.464450e+01
17:28:10			3.640050e+01	3.852750e+01	3.474550e+01
17:28:15			3.641950e+01	3.856550e+01	3.472000e+01
17:28:20			3.641900e+01	3.862500e+01	3.463650e+01
17:28:25			3.638550e+01	3.860750e+01	3.472550e+01
17:28:30			3.642600e+01	3.852600e+01	3.460700e+01
17:28:35			3.642900e+01	3.858950e+01	3.471750e+01
17:28:40			3.638350e+01	3.861700e+01	3.466000e+01
17:28:45			3.635550e+01	3.865500e+01	3.479100e+01
17:28:50			3.630800e+01	3.862000e+01	3.479300e+01
17:28:55			3.625800e+01	3.860500e+01	3.464550e+01
17:29:00			3.629350e+01	3.864650e+01	3.470250e+01
17:29:05			3.624750e+01	3.856450e+01	3.462700e+01
17:29:10			3.624450e+01	3.864950e+01	3.469800e+01
17:29:15			3.621500e+01	3.866300e+01	3.467150e+01
17:29:20			3.616950e+01	3.868000e+01	3.461600e+01
17:29:25			3.620000e+01	3.864450e+01	3.458750e+01
17:29:30			3.620250e+01	3.861600e+01	3.466650e+01
17:29:35			3.623700e+01	3.870200e+01	3.467000e+01
17:29:40			3.620850e+01	3.869150e+01	3.459150e+01
17:29:45			3.618300e+01	3.868200e+01	3.457050e+01
17:29:50			3.620250e+01	3.866250e+01	3.472500e+01
17:29:55			3.617600e+01	3.865600e+01	3.471900e+01
17:30:00			3.615650e+01	3.864300e+01	3.470000e+01
17:30:05			3.619250e+01	3.867100e+01	3.470850e+01
17:30:10			3.620200e+01	3.869650e+01	3.465250e+01
17:30:15			3.619700e+01	3.862550e+01	3.461250e+01
17:30:20			3.619700e+01	3.872100e+01	3.471450e+01
17:30:25			3.617200e+01	3.869550e+01	3.471100e+01
17:30:30			3.614850e+01	3.868700e+01	3.466100e+01
17:30:35			3.618350e+01	3.872050e+01	3.473250e+01
17:30:40			3.619400e+01	3.867450e+01	3.467350e+01
17:30:45			3.616400e+01	3.863100e+01	3.460300e+01
17:30:50			3.618700e+01	3.874800e+01	3.472450e+01
17:30:55			3.617000e+01	3.870100e+01	3.464750e+01
17:31:00			3.623650e+01	3.865950e+01	3.465650e+01
17:31:05			3.622400e+01	3.872300e+01	3.470200e+01
17:31:10			3.617100e+01	3.871500e+01	3.459500e+01
17:31:15			3.616550e+01	3.868550e+01	3.465900e+01
17:31:20			3.616600e+01	3.872500e+01	3.462500e+01
17:31:25			3.619250e+01	3.872000e+01	3.467600e+01
17:31:30			3.618250e+01	3.873750e+01	3.471900e+01
17:31:35			3.624200e+01	3.872750e+01	3.471700e+01
17:31:40			3.624450e+01	3.872950e+01	3.469950e+01
17:31:45			3.622700e+01	3.873600e+01	3.464850e+01
17:31:50			3.620050e+01	3.874150e+01	3.464950e+01
17:31:55			3.619000e+01	3.866900e+01	3.457100e+01
17:32:00			3.620200e+01	3.872600e+01	3.457350e+01
17:32:05			3.622200e+01	3.874900e+01	3.468100e+01
17:32:10			3.618050e+01	3.865250e+01	3.462600e+01
17:32:15			3.619000e+01	3.871600e+01	3.465250e+01
17:32:20			3.621750e+01	3.870600e+01	3.478650e+01
17:32:25			3.625000e+01	3.867350e+01	3.464800e+01
17:32:30			3.622650e+01	3.874100e+01	3.469750e+01
17:32:35			3.623850e+01	3.877950e+01	3.465850e+01
17:32:40			3.624000e+01	3.867150e+01	3.458700e+01
17:32:45			3.624950e+01	3.875050e+01	3.460150e+01
17:32:50			3.626000e+01	3.865500e+01	3.459000e+01
17:32:55			3.625150e+01	3.874100e+01	3.456300e+01
17:33:00			3.624950e+01	3.873750e+01	3.464350e+01
17:33:05			3.625400e+01	3.880450e+01	3.466750e+01
17:33:10			3.623700e+01	3.872200e+01	3.461100e+01
17:33:15			3.623900e+01	3.866150e+01	3.460150e+01
17:33:20			3.624300e+01	3.876700e+01	3.457750e+01
17:33:25			3.621350e+01	3.870200e+01	3.469500e+01
17:33:30			3.621350e+01	3.865050e+01	3.462850e+01
17:33:35			3.617700e+01	3.876550e+01	3.457550e+01
17:33:40			3.621000e+01	3.870000e+01	3.461150e+01
17:33:45			3.624350e+01	3.875900e+01	3.456200e+01
17:33:50			3.621650e+01	3.870550e+01	3.454150e+01
17:33:55			3.622400e+01	3.870400e+01	3.462850e+01
17:34:00			3.623550e+01	3.874150e+01	3.450300e+01
17:34:05			3.624450e+01	3.872600e+01	3.459150e+01
17:34:10			3.627500e+01	3.879400e+01	3.455150e+01
17:34:15			3.621900e+01	3.873900e+01	3.457500e+01
17:34:20			3.624650e+01	3.876350e+01	3.464000e+01
17:34:25			3.626150e+01	3.865250e+01	3.460600e+01
17:34:30			3.623200e+01	3.867250e+01	3.468200e+01
17:34:35			3.626700e+01	3.873600e+01	3.463450e+01
17:34:40			3.631200e+01	3.873700e+01	3.468000e+01
17:34:45			3.625700e+01	3.880200e+01	3.462050e+01
17:34:50			3.628750e+01	3.873650e+01	3.463750e+01
17:34:55			3.627200e+01	3.869350e+01	3.471300e+01
17:35:00			3.629650e+01	3.876650e+01	3.469950e+01
17:35:05			3.633400e+01	3.875300e+01	3.461900e+01
17:35:10			3.631150e+01	3.871750e+01	3.471800e+01
17:35:15			3.631200e+01	3.872600e+01	3.467100e+01
17:35:20			3.635800e+01	3.880950e+01	3.459500e+01
17:35:25			3.636150e+01	3.867350e+01	3.463200e+01
17:35:30			3.631600e+01	3.877900e+01	3.471200e+01
17:35:35			3.632950e+01	3.881900e+01	3.464250e+01
17:35:40			3.631500e+01	3.880700e+01	3.464050e+01
17:35:45			3.630750e+01	3.878700e+01	3.468500e+01
17:35:50			3.636200e+01	3.880050e+01	3.471950e+01
17:35:55			3.636250e+01	3.875950e+01	3.466000e+01
17:36:00			3.637800e+01	3.878850e+01	3.451850e+01
17:36:05			3.630700e+01	3.886050e+01	3.460050e+01
17:36:10			3.632600e+01	3.891550e+01	3.455600e+01
17:36:15			3.632500e+01	3.878550e+01	3.460400e+01
17:36:20			3.630850e+01	3.885550e+01	3.464650e+01
17:36:25			3.634150e+01	3.878250e+01	3.467650e+01
17:36:30			3.639000e+01	3.878950e+01	3.456100e+01
17:36:35			3.646950e+01	3.881050e+01	3.471650e+01
17:36:40			3.643650e+01	3.884850e+01	3.469550e+01
17:36:45			3.639050e+01	3.884250e+01	3.475700e+01
17:36:50			3.642050e+01	3.884250e+01	3.467900e+01
17:36:55			3.640800e+01	3.881200e+01	3.465400e+01
17:37:00			3.641100e+01	3.885900e+01	3.475400e+01
17:37:05			3.640100e+01	3.888750e+01	3.478450e+01
17:37:10			3.639000e+01	3.884250e+01	3.464450e+01
17:37:15			3.638500e+01	3.887200e+01	3.470950e+01
17:37:20			3.639050e+01	3.884650e+01	3.462900e+01
17:37:25			3.641100e+01	3.880500e+01	3.456150e+01
17:37:30			3.643550e+01	3.885050e+01	3.467350e+01
17:37:35			3.643200e+01	3.884050e+01	3.468550e+01
17:37:40			3.644000e+01	3.888300e+01	3.463950e+01
17:37:45			3.643850e+01	3.888000e+01	3.467800e+01
17:37:50			3.649750e+01	3.887450e+01	3.477050e+01
17:37:55			3.646050e+01	3.889800e+01	3.478350e+01
17:38:00			3.647300e+01	3.888300e+01	3.472250e+01
17:38:05			3.646600e+01	3.885200e+01	3.463450e+01
17:38:10			3.646500e+01	3.893700e+01	3.475800e+01
17:38:15			3.647100e+01	3.891050e+01	3.466200e+01
17:38:20			3.646550e+01	3.886800e+01	3.468800e+01
17:38:25			3.643900e+01	3.892750e+01	3.468200e+01
17:38:30			3.649200e+01	3.889800e+01	3.473850e+01
17:38:35			3.646450e+01	3.888700e+01	3.480700e+01
17:38:40			3.649050e+01	3.889650e+01	3.473750e+01
17:38:45			3.652750e+01	3.889500e+01	3.473550e+01
17:38:50			3.654700e+01	3.888950e+01	3.471650e+01
17:38:55			3.652350e+01	3.890850e+01	3.476200e+01
17:39:00			3.654750e+01	3.894300e+01	3.469700e+01
17:39:05			3.653050e+01	3.893100e+01	3.474250e+01
17:39:10			3.655450e+01	3.885850e+01	3.481550e+01
17:39:15			3.656100e+01	3.891250e+01	3.483900e+01
17:39:20			3.657350e+01	3.885200e+01	3.478550e+01
17:39:25			3.654300e+01	3.890350e+01	3.483650e+01
17:39:30			3.651700e+01	3.893500e+01	3.472600e+01
17:39:35			3.648950e+01	3.889700e+01	3.482500e+01
17:39:40			3.655700e+01	3.891300e+01	3.480000e+01
17:39:45			3.660900e+01	3.892650e+01	3.482450e+01
17:39:50			3.661600e+01	3.896050e+01	3.476150e+01
17:39:55			3.654550e+01	3.886000e+01	3.472300e+01
17:40:00			3.652800e+01	3.886500e+01	3.475100e+01
17:40:05			3.660650e+01	3.885950e+01	3.476950e+01
17:40:10			3.659350e+01	3.891900e+01	3.484450e+01
17:40:15			3.656700e+01	3.889700e+01	3.487200e+01
17:40:20	2.420000e+01	2.470000e+01	3.660000e+01	3.892050e+01	3.480350e+01
17:40:25	2.420000e+01	2.470000e+01	3.660050e+01	3.892800e+01	3.480400e+01
17:40:30	2.420000e+01	2.470000e+01	3.658750e+01	3.895550e+01	3.484250e+01
17:40:35	2.420000e+01	2.470000e+01	3.662550e+01	3.886350e+01	3.484500e+01
17:40:40	2.420000e+01	2.470000e+01	3.660500e+01	3.885200e+01	3.487500e+01
17:40:45	2.420000e+01	2.470000e+01	3.660050e+01	3.887900e+01	3.487950e+01
17:40:50	2.420000e+01	2.470000e+01	3.661350e+01	3.884500e+01	3.483650e+01
17:40:55	2.420000e+01	2.470000e+01	3.660700e+01	3.883000e+01	3.481650e+01
17:41:00	2.420000e+01	2.470000e+01	3.668950e+01	3.883050e+01	3.476450e+01
17:41:05	2.420000e+01	2.470000e+01	3.670000e+01	3.888950e+01	3.485800e+01
17:41:10	2.420000e+01	2.470000e+01	3.664400e+01	3.894000e+01	3.491250e+01
17:41:15	2.420000e+01	2.470000e+01	3.662350e+01	3.890900e+01	3.479300e+01
17:41:20	2.420000e+01	2.470000e+01	3.661850e+01	3.884550e+01	3.481950e+01
17:41:25	2.420000e+01	2.470000e+01	3.662350e+01	3.883400e+01	3.475050e+01
17:41:30	2.420000e+01	2.470000e+01	3.663250e+01	3.890750e+01	3.489400e+01
17:41:35	2.420000e+01	2.470000e+01	3.660950e+01	3.884700e+01	3.480050e+01
17:41:40	2.420000e+01	2.470000e+01	3.660550e+01	3.888150e+01	3.483050e+01
17:41:45	2.420000e+01	2.470000e+01	3.659000e+01	3.895750e+01	3.482300e+01
17:41:50	2.420000e+01	2.470000e+01	3.660150e+01	3.891500e+01	3.478450e+01
17:41:55	2.420000e+01	2.470000e+01	3.662600e+01	3.881750e+01	3.472950e+01
17:42:00	2.420000e+01	2.470000e+01	3.662400e+01	3.888150e+01	3.478250e+01
17:42:05	2.420000e+01	2.470000e+01	3.666200e+01	3.890300e+01	3.483850e+01
17:42:10	2.420000e+01	2.470000e+01	3.667450e+01	3.894050e+01	3.475900e+01
17:42:15	2.420000e+01	2.470000e+01	3.659700e+01	3.890800e+01	3.478800e+01
17:42:20	2.420000e+01	2.470000e+01	3.661800e+01	3.885150e+01	3.483000e+01
17:42:25	2.420000e+01	2.470000e+01	3.663300e+01	3.891500e+01	3.486100e+01
17:42:30	2.420000e+01	2.470000e+01	3.665600e+01	3.889500e+01	3.477100e+01
17:42:35	2.420000e+01	2.470000e+01	3.667950e+01	3.889300e+01	3.474800e+01
17:42:40	2.420000e+01	2.470000e+01	3.663550e+01	3.888050e+01	3.480800e+01
17:42:45	2.420000e+01	2.470000e+01	3.665800e+01	3.887850e+01	3.468750e+01
17:42:50	2.420000e+01	2.470000e+01	3.665700e+01	3.892350e+01	3.479400e+01
17:42:55	2.420000e+01	2.470000e+01	3.661300e+01	3.888400e+01	3.479950e+01
17:43:00	2.420000e+01	2.470000e+01	3.661450e+01	3.888900e+01	3.474650e+01
17:43:05	2.420000e+01	2.470000e+01	3.664100e+01	3.889700e+01	3.479800e+01
17:43:10	2.420000e+01	2.470000e+01	3.659650e+01	3.890400e+01	3.480450e+01
17:43:15	2.420000e+01	2.470000e+01	3.662200e+01	3.889800e+01	3.488500e+01
17:43:20	2.420000e+01	2.470000e+01	3.662250e+01	3.889400e+01	3.488850e+01
17:43:25	2.420000e+01	2.470000e+01	3.657450e+01	3.884650e+01	3.473000e+01
17:43:30	2.420000e+01	2.470000e+01	3.663800e+01	3.886400e+01	3.477900e+01
17:43:35	2.420000e+01	2.470000e+01	3.665200e+01	3.890450e+01	3.482950e+01
17:43:40	2.420000e+01	2.470000e+01	3.668000e+01	3.891000e+01	3.486100e+01
17:43:45	2.420000e+01	2.470000e+01	3.669500e+01	3.887750e+01	3.486150e+01
17:43:50	2.420000e+01	2.470000e+01	3.665000e+01	3.895450e+01	3.486250e+01
17:43:55	2.420000e+01	2.470000e+01	3.660000e+01	3.887100e+01	3.482350e+01
17:44:00	2.420000e+01	2.470000e+01	3.660500e+01	3.885350e+01	3.476300e+01
17:44:05	2.420000e+01	2.470000e+01	3.664900e+01	3.891250e+01	3.480800e+01
17:44:10	2.420000e+01	2.470000e+01	3.671450e+01	3.890750e+01	3.484050e+01
17:44:15	2.420000e+01	2.470000e+01	3.666650e+01	3.885700e+01	3.482500e+01
17:44:20	2.420000e+01	2.470000e+01	3.663450e+01	3.889250e+01	3.483550e+01
17:44:25	2.420000e+01	2.470000e+01	3.664100e+01	3.887750e+01	3.477500e+01
17:44:30	2.420000e+01	2.470000e+01	3.666200e+01	3.891450e+01	3.482150e+01
17:44:35	2.420000e+01	2.470000e+01	3.666750e+01	3.888300e+01	3.484550e+01
17:44:40	2.420000e+01	2.470000e+01	3.666000e+01	3.890850e+01	3.481650e+01
17:44:45	2.420000e+01	2.470000e+01	3.667250e+01	3.887600e+01	3.487100e+01
17:44:50	2.420000e+01	2.470000e+01	3.666700e+01	3.888600e+01	3.487950e+01
17:44:55	2.420000e+01	2.470000e+01	3.664300e+01	3.890600e+01	3.488000e+01
17:45:00	2.420000e+01	2.470000e+01	3.664950e+01	3.888450e+01	3.476250e+01
17:45:05	2.420000e+01	2.470000e+01	3.665250e+01	3.885600e+01	3.478800e+01
17:45:10	2.420000e+01	2.470000e+01	3.665250e+01	3.892650e+01	3.490450e+01
17:45:15	2.420000e+01	2.470000e+01	3.665050e+01	3.890000e+01	3.488250e+01
17:45:20	2.420000e+01	2.470000e+01	3.664650e+01	3.892000e+01	3.488850e+01
17:45:25	2.420000e+01	2.470000e+01	3.664200e+01	3.888200e+01	3.483350e+01
17:45:30	2.420000e+01	2.470000e+01	3.668450e+01	3.891600e+01	3.482850e+01
17:45:35	2.420000e+01	2.470000e+01	3.669500e+01	3.888550e+01	3.478500e+01
17:45:40	2.420000e+01	2.470000e+01	3.665350e+01	3.893050e+01	3.480250e+01
17:45:45	2.420000e+01	2.480000e+01	3.664700e+01	3.876550e+01	3.475400e+01
17:45:50	2.420000e+01	2.480000e+01	3.664550e+01	3.881300e+01	3.474650e+01
17:45:55	2.420000e+01	2.480000e+01	3.666600e+01	3.883500e+01	3.481800e+01
17:46:00	2.420000e+01	2.480000e+01	3.666650e+01	3.887550e+01	3.479450e+01
17:46:05	2.420000e+01	2.480000e+01	3.666200e+01	3.884150e+01	3.481900e+01
17:46:10	2.420000e+01	2.480000e+01	3.666550e+01	3.884950e+01	3.488150e+01
17:46:15	2.420000e+01	2.480000e+01	3.667450e+01	3.884700e+01	3.481450e+01
17:46:20	2.420000e+01	2.480000e+01	3.670050e+01	3.881850e+01	3.478100e+01
17:46:25	2.420000e+01	2.490000e+01	3.666300e+01	3.887100e+01	3.480550e+01
17:46:30	2.420000e+01	2.490000e+01	3.664750e+01	3.882050e+01	3.477400e+01
17:46:35	2.420000e+01	2.490000e+01	3.662400e+01	3.883500e+01	3.486200e+01
17:46:40	2.420000e+01	2.490000e+01	3.667300e+01	3.887300e+01	3.484850e+01
17:46:45	2.420000e+01	2.490000e+01	3.674150e+01	3.883650e+01	3.479800e+01
17:46:50	2.420000e+01	2.490000e+01	3.667150e+01	3.886900e+01	3.471150e+01
17:46:55	2.420000e+01	2.490000e+01	3.670100e+01	3.886700e+01	3.481300e+01
17:47:00	2.420000e+01	2.490000e+01	3.666900e+01	3.879550e+01	3.479900e+01
17:47:05	2.420000e+01	2.490000e+01	3.663950e+01	3.886550e+01	3.481700e+01
17:47:10	2.420000e+01	2.490000e+01	3.661600e+01	3.879700e+01	3.469600e+01
17:47:15	2.420000e+01	2.490000e+01	3.663450e+01	3.880550e+01	3.481350e+01
17:47:20	2.420000e+01	2.490000e+01	3.663850e+01	3.882150e+01	3.480750e+01
17:47:25	2.420000e+01	2.490000e+01	3.665150e+01	3.882250e+01	3.473150e+01
17:47:30	2.420000e+01	2.490000e+01	3.665450e+01	3.878000e+01	3.467150e+01
17:47:35	2.420000e+01	2.490000e+01	3.669550e+01	3.880200e+01	3.476650e+01
17:47:40	2.420000e+01	2.490000e+01	3.674250e+01	3.869850e+01	3.472550e+01
17:47:45	2.420000e+01	2.490000e+01	3.668850e+01	3.878300e+01	3.470000e+01
17:47:50	2.420000e+01	2.490000e+01	3.671600e+01	3.885650e+01	3.481200e+01
17:47:55	2.420000e+01	2.490000e+01	3.667900e+01	3.887550e+01	3.482300e+01
17:48:00	2.420000e+01	2.490000e+01	3.665250e+01	3.876800e+01	3.476900e+01
17:48:05	2.420000e+01	2.490000e+01	3.668150e+01	3.883250e+01	3.471400e+01
17:48:10	2.420000e+01	2.490000e+01	3.667850e+01	3.884850e+01	3.478950e+01
17:48:15	2.420000e+01	2.490000e+01	3.665900e+01	3.888550e+01	3.467000e+01
17:48:20	2.420000e+01	2.490000e+01	3.672200e+01	3.878800e+01	3.481300e+01
17:48:25	2.420000e+01	2.490000e+01	3.672400e+01	3.881050e+01	3.476750e+01
17:48:30	2.420000e+01	2.490000e+01	3.668800e+01	3.885200e+01	3.475050e+01
17:48:35	2.420000e+01	2.490000e+01	3.674900e+01	3.886550e+01	3.478800e+01
17:48:40	2.420000e+01	2.490000e+01	3.677250e+01	3.880000e+01	3.471050e+01
17:48:45	2.420000e+01	2.490000e+01	3.670000e+01	3.884550e+01	3.478900e+01
17:48:50	2.420000e+01	2.490000e+01	3.667950e+01	3.887750e+01	3.478150e+01
17:48:55	2.420000e+01	2.490000e+01	3.667100e+01	3.881650e+01	3.480500e+01
17:49:00	2.420000e+01	2.490000e+01	3.664200e+01	3.882900e+01	3.471050e+01
17:49:05	2.420000e+01	2.490000e+01	3.665550e+01	3.886950e+01	3.472300e+01
17:49:10	2.420000e+01	2.490000e+01	3.665600e+01	3.893700e+01	3.472450e+01
17:49:15	2.420000e+01	2.490000e+01	3.665500e+01	3.885750e+01	3.480050e+01
17:49:20	2.420000e+01	2.490000e+01	3.666150e+01	3.888000e+01	3.477200e+01
17:49:25	2.420000e+01	2.490000e+01	3.666700e+01	3.883750e+01	3.478000e+01
17:49:30	2.420000e+01	2.490000e+01	3.664550e+01	3.884850e+01	3.472350e+01
17:49:35	2.420000e+01	2.490000e+01	3.667750e+01	3.890200e+01	3.474500e+01
17:49:40	2.420000e+01	2.490000e+01	3.668800e+01	3.882550e+01	3.475500e+01
17:49:45	2.420000e+01	2.490000e+01	3.669250e+01	3.885800e+01	3.483600e+01
17:49:50	2.420000e+01	2.490000e+01	3.668400e+01	3.884100e+01	3.471000e+01
17:49:55	2.420000e+01	2.490000e+01	3.665900e+01	3.883750e+01	3.469600e+01
17:50:00	2.420000e+01	2.490000e+01	3.667600e+01	3.875700e+01	3.480300e+01
17:50:05	2.420000e+01	2.490000e+01	3.666050e+01	3.878650e+01	3.471350e+01
17:50:10	2.420000e+01	2.490000e+01	3.666300e+01	3.884950e+01	3.475650e+01
17:50:15	2.420000e+01	2.490000e+01	3.667850e+01	3.881500e+01	3.470000e+01
17:50:20	2.420000e+01	2.490000e+01	3.671600e+01	3.887800e+01	3.460850e+01
17:50:25	2.420000e+01	2.490000e+01	3.666650e+01	3.882650e+01	3.468650e+01
17:50:30	2.420000e+01	2.490000e+01	3.666950e+01	3.883400e+01	3.463650e+01
17:50:35	2.420000e+01	2.490000e+01	3.672950e+01	3.894050e+01	3.465600e+01
17:50:40	2.420000e+01	2.490000e+01	3.670300e+01	3.891550e+01	3.472900e+01
17:50:45	2.420000e+01	2.490000e+01	3.670450e+01	3.895550e+01	3.461500e+01
17:50:50	2.420000e+01	2.490000e+01	3.673300e+01	3.883650e+01	3.458400e+01
17:50:55	2.420000e+01	2.490000e+01	3.672250e+01	3.886700e+01	3.463750e+01
17:51:00	2.420000e+01	2.490000e+01	3.671850e+01	3.885150e+01	3.460100e+01
17:51:05	2.420000e+01	2.490000e+01	3.670450e+01	3.886550e+01	3.466750e+01
17:51:10	2.420000e+01	2.490000e+01	3.669400e+01	3.883400e+01	3.470850e+01
17:51:15	2.420000e+01	2.490000e+01	3.669800e+01	3.881000e+01	3.456650e+01
17:51:20	2.420000e+01	2.490000e+01	3.673400e+01	3.883850e+01	3.467000e+01
17:51:25	2.420000e+01	2.490000e+01	3.667550e+01	3.893050e+01	3.470800e+01
17:51:30	2.420000e+01	2.490000e+01	3.668800e+01	3.883000e+01	3.455050e+01
17:51:35	2.420000e+01	2.490000e+01	3.672100e+01	3.882750e+01	3.459700e+01
17:51:40	2.420000e+01	2.490000e+01	3.675350e+01	3.883700e+01	3.456300e+01
17:51:45	2.420000e+01	2.490000e+01	3.672750e+01	3.885200e+01	3.460650e+01
17:51:50	2.420000e+01	2.490000e+01	3.669850e+01	3.879600e+01	3.458900e+01
17:51:55	2.420000e+01	2.490000e+01	3.671600e+01	3.881250e+01	3.458000e+01
17:52:00	2.420000e+01	2.490000e+01	3.670250e+01	3.884850e+01	3.456250e+01
17:52:05	2.420000e+01	2.490000e+01	3.672650e+01	3.879450e+01	3.466650e+01
17:52:10	2.420000e+01	2.490000e+01	3.671850e+01	3.881800e+01	3.464200e+01
17:52:15	2.420000e+01	2.490000e+01	3.666150e+01	3.879800e+01	3.457900e+01
17:52:20	2.420000e+01	2.490000e+01	3.667600e+01	3.879650e+01	3.466550e+01
17:52:25	2.420000e+01	2.490000e+01	3.665950e+01	3.886950e+01	3.458950e+01
17:52:30	2.420000e+01	2.490000e+01	3.669700e+01	3.883300e+01	3.455250e+01
17:52:35	2.420000e+01	2.490000e+01	3.675900e+01	3.889650e+01	3.456800e+01
17:52:40	2.420000e+01	2.490000e+01	3.671200e+01	3.882450e+01	3.444750e+01
17:52:45	2.430000e+01	2.490000e+01	3.675550e+01	3.883100e+01	3.444800e+01
17:52:50	2.420000e+01	2.490000e+01	3.675250e+01	3.885650e+01	3.457000e+01
17:52:55	2.430000e+01	2.490000e+01	3.673450e+01	3.883950e+01	3.443250e+01
17:53:00	2.430000e+01	2.490000e+01	3.672650e+01	3.888200e+01	3.450550e+01
17:53:05	2.430000e+01	2.490000e+01	3.669650e+01	3.883400e+01	3.451250e+01
17:53:10	2.430000e+01	2.490000e+01	3.669000e+01	3.886450e+01	3.458000e+01
17:53:15	2.430000e+01	2.490000e+01	3.664950e+01	3.885350e+01	3.449850e+01
17:53:20	2.430000e+01	2.490000e+01	3.670600e+01	3.883600e+01	3.450800e+01
17:53:25	2.430000e+01	2.490000e+01	3.670400e+01	3.884900e+01	3.448800e+01
17:53:30	2.430000e+01	2.490000e+01	3.673650e+01	3.886750e+01	3.434100e+01
17:53:35	2.430000e+01	2.490000e+01	3.671150e+01	3.884650e+01	3.447350e+01
17:53:40	2.430000e+01	2.490000e+01	3.674750e+01	3.886650e+01	3.450900e+01
17:53:45	2.430000e+01	2.490000e+01	3.670650e+01	3.881900e+01	3.446900e+01
17:53:50	2.440000e+01	2.490000e+01	3.668800e+01	3.882100e+01	3.440700e+01
17:53:55	2.440000e+01	2.490000e+01	3.667750e+01	3.889300e+01	3.445500e+01
17:54:00	2.440000e+01	2.490000e+01	3.668000e+01	3.886750e+01	3.445650e+01
17:54:05	2.440000e+01	2.490000e+01	3.665100e+01	3.890300e+01	3.450500e+01
17:54:10	2.440000e+01	2.490000e+01	3.669700e+01	3.876650e+01	3.454000e+01
17:54:15	2.440000e+01	2.490000e+01	3.669000e+01	3.882700e+01	3.451750e+01
17:54:20	2.440000e+01	2.490000e+01	3.664650e+01	3.892400e+01	3.448400e+01
17:54:25	2.440000e+01	2.490000e+01	3.665900e+01	3.882850e+01	3.460250e+01
17:54:30	2.440000e+01	2.490000e+01	3.667950e+01	3.877350e+01	3.449600e+01
17:54:35	2.440000e+01	2.490000e+01	3.665050e+01	3.888200e+01	3.451800e+01
17:54:40	2.440000e+01	2.490000e+01	3.663750e+01	3.882900e+01	3.457200e+01
17:54:45	2.440000e+01	2.490000e+01	3.666250e+01	3.880300e+01	3.467450e+01
17:54:50	2.440000e+01	2.490000e+01	3.666800e+01	3.885450e+01	3.458050e+01
17:54:55	2.440000e+01	2.490000e+01	3.669450e+01	3.881400e+01	3.444150e+01
17:55:00	2.440000e+01	2.490000e+01	3.668650e+01	3.878450e+01	3.449950e+01
17:55:05	2.440000e+01	2.490000e+01	3.668550e+01	3.873300e+01	3.451600e+01
17:55:10	2.440000e+01	2.490000e+01	3.666750e+01	3.881800e+01	3.450550e+01
17:55:15	2.440000e+01	2.490000e+01	3.666650e+01	3.880700e+01	3.456700e+01
17:55:20	2.440000e+01	2.490000e+01	3.664500e+01	3.882500e+01	3.449600e+01
17:55:25	2.440000e+01	2.490000e+01	3.669750e+01	3.881450e+01	3.453250e+01
17:55:30	2.440000e+01	2.490000e+01	3.667900e+01	3.890100e+01	3.459700e+01
17:55:35	2.440000e+01	2.490000e+01	3.672850e+01	3.892750e+01	3.451100e+01
17:55:40	2.440000e+01	2.490000e+01	3.675450e+01	3.890000e+01	3.457800e+01
17:55:45	2.440000e+01	2.490000e+01	3.671550e+01	3.888250e+01	3.451800e+01
17:55:50	2.440000e+01	2.490000e+01	3.668350e+01	3.884450e+01	3.454450e+01
17:55:55	2.440000e+01	2.490000e+01	3.669250e+01	3.886650e+01	3.458400e+01
17:56:00	2.440000e+01	2.490000e+01	3.670300e+01	3.885250e+01	3.457800e+01
17:56:05	2.440000e+01	2.490000e+01	3.673250e+01	3.887600e+01	3.459450e+01
17:56:10	2.440000e+01	2.490000e+01	3.673400e+01	3.884600e+01	3.451650e+01
17:56:15	2.440000e+01	2.490000e+01	3.673350e+01	3.885500e+01	3.452500e+01
17:56:20	2.440000e+01	2.490000e+01	3.672900e+01	3.887450e+01	3.457800e+01
17:56:25	2.440000e+01	2.490000e+01	3.675050e+01	3.880700e+01	3.457800e+01
17:56:30	2.440000e+01	2.490000e+01	3.673950e+01	3.883950e+01	3.458450e+01
17:56:35	2.440000e+01	2.490000e+01	3.670800e+01	3.883750e+01	3.457700e+01
17:56:40	2.440000e+01	2.490000e+01	3.672550e+01	3.887700e+01	3.463450e+01
17:56:45	2.440000e+01	2.490000e+01	3.675600e+01	3.879500e+01	3.469700e+01
17:56:50	2.440000e+01	2.490000e+01	3.677450e+01	3.884800e+01	3.464300e+01
17:56:55	2.440000e+01	2.490000e+01	3.674850e+01	3.885900e+01	3.458800e+01
17:57:00	2.440000e+01	2.490000e+01	3.672650e+01	3.879850e+01	3.472950e+01
17:57:05	2.440000e+01	2.490000e+01	3.677050e+01	3.881650e+01	3.463250e+01
17:57:10	2.440000e+01	2.490000e+01	3.672300e+01	3.887850e+01	3.471900e+01
17:57:15	2.440000e+01	2.500000e+01	3.675200e+01	3.883450e+01	3.455850e+01
17:57:20	2.440000e+01	2.500000e+01	3.671300e+01	3.881850e+01	3.454500e+01
17:57:25	2.440000e+01	2.500000e+01	3.674350e+01	3.877300e+01	3.441750e+01
17:57:30	2.440000e+01	2.500000e+01	3.671550e+01	3.882700e+01	3.454650e+01
17:57:35	2.440000e+01	2.500000e+01	3.671500e+01	3.882400e+01	3.450450e+01
17:57:40	2.440000e+01	2.500000e+01	3.670750e+01	3.883900e+01	3.454050e+01
17:57:45	2.440000e+01	2.500000e+01	3.673500e+01	3.886750e+01	3.461000e+01
17:57:50	2.440000e+01	2.490000e+01	3.675150e+01	3.883000e+01	3.468700e+01
17:57:55	2.440000e+01	2.490000e+01	3.679100e+01	3.878600e+01	3.467050e+01
17:58:00	2.440000e+01	2.490000e+01	3.674500e+01	3.880900e+01	3.461650e+01
17:58:05	2.440000e+01	2.490000e+01	3.670750e+01	3.879950e+01	3.457250e+01
17:58:10	2.440000e+01	2.490000e+01	3.677000e+01	3.880100e+01	3.461100e+01
17:58:15	2.440000e+01	2.490000e+01	3.683150e+01	3.878700e+01	3.473300e+01
17:58:20	2.440000e+01	2.490000e+01	3.676450e+01	3.880650e+01	3.465100e+01
17:58:25	2.440000e+01	2.490000e+01	3.679450e+01	3.885050e+01	3.464350e+01
17:58:30	2.440000e+01	2.490000e+01	3.676000e+01	3.882050e+01	3.460600e+01
17:58:35	2.440000e+01	2.490000e+01	3.674050e+01	3.877500e+01	3.477300e+01
17:58:40	2.440000e+01	2.490000e+01	3.685100e+01	3.879800e+01	3.466450e+01
17:58:45	2.440000e+01	2.490000e+01	3.688050e+01	3.876250e+01	3.471500e+01
17:58:50	2.440000e+01	2.490000e+01	3.692300e+01	3.883900e+01	3.476350e+01
17:58:55	2.440000e+01	2.490000e+01	3.700900e+01	3.922650e+01	3.522450e+01
17:59:00	2.440000e+01	2.490000e+01	3.696350e+01	3.912350e+01	3.531950e+01
17:59:05	2.440000e+01	2.490000e+01	3.697500e+01	3.914850e+01	3.522100e+01
17:59:10	2.440000e+01	2.490000e+01	3.701650e+01	3.916400e+01	3.527600e+01
17:59:15	2.440000e+01	2.490000e+01	3.699450e+01	3.912650e+01	3.518100e+01
17:59:20	2.440000e+01	2.490000e+01	3.697450e+01	3.913050e+01	3.524150e+01
17:59:25	2.440000e+01	2.490000e+01	3.698900e+01	3.909500e+01	3.522100e+01
17:59:30	2.440000e+01	2.490000e+01	3.701400e+01	3.903750e+01	3.509050e+01
17:59:35	2.440000e+01	2.490000e+01	3.701450e+01	3.906600e+01	3.527600e+01
17:59:40	2.440000e+01	2.490000e+01	3.696600e+01	3.909150e+01	3.519100e+01
17:59:45	2.440000e+01	2.490000e+01	3.701900e+01	3.918350e+01	3.529250e+01
17:59:50	2.440000e+01	2.490000e+01	3.701300e+01	3.901600e+01	3.519500e+01
17:59:55	2.440000e+01	2.490000e+01	3.702100e+01	3.918500e+01	3.522300e+01
18:00:00	2.440000e+01	2.490000e+01	3.695500e+01	3.914800e+01	3.517100e+01
18:00:05	2.440000e+01	2.490000e+01	3.690250e+01	3.903250e+01	3.500450e+01
18:00:10	2.440000e+01	2.490000e+01	3.688400e+01	3.898100e+01	3.501200e+01
18:00:15	2.440000e+01	2.490000e+01	3.689700e+01	3.880850e+01	3.474000e+01
18:00:20	2.440000e+01	2.490000e+01	3.677500e+01	3.882850e+01	3.457700e+01
18:00:25	2.440000e+01	2.490000e+01	3.675500e+01	3.882200e+01	3.472250e+01
18:00:30	2.440000e+01	2.490000e+01	3.678150e+01	3.876300e+01	3.463750e+01
18:00:35	2.440000e+01	2.490000e+01	3.681550e+01	3.875150e+01	3.468200e+01
18:00:40	2.440000e+01	2.490000e+01	3.676950e+01	3.883750e+01	3.471100e+01
18:00:45	2.440000e+01	2.490000e+01	3.681750e+01	3.878500e+01	3.465350e+01
18:00:50	2.440000e+01	2.490000e+01	3.687400e+01	3.881600e+01	3.466850e+01
18:00:55	2.440000e+01	2.490000e+01	3.689400e+01	3.876050e+01	3.464100e+01
18:01:00	2.440000e+01	2.490000e+01	3.684700e+01	3.873400e+01	3.468950e+01
18:01:05	2.440000e+01	2.490000e+01	3.683600e+01	3.882450e+01	3.467800e+01
18:01:10	2.440000e+01	2.490000e+01	3.687350e+01	3.893450e+01	3.468100e+01
18:01:15	2.440000e+01	2.490000e+01	3.689650e+01	3.879650e+01	3.464250e+01
18:01:20	2.440000e+01	2.490000e+01	3.684850e+01	3.875200e+01	3.468750e+01
18:01:25	2.440000e+01	2.490000e+01	3.681250e+01	3.880400e+01	3.472000e+01
18:01:30	2.440000e+01	2.490000e+01	3.682450e+01	3.877150e+01	3.463200e+01
18:01:35	2.440000e+01	2.490000e+01	3.691250e+01	3.879550e+01	3.467800e+01
18:01:40	2.440000e+01	2.490000e+01	3.689850e+01	3.880050e+01	3.479250e+01
18:01:45	2.440000e+01	2.490000e+01	3.688600e+01	3.880850e+01	3.470250e+01
18:01:50	2.440000e+01	2.490000e+01	3.688000e+01	3.878750e+01	3.473000e+01
18:01:55	2.440000e+01	2.500000e+01	3.685950e+01	3.881500e+01	3.466400e+01
18:02:00	2.440000e+01	2.500000e+01	3.688350e+01	3.878350e+01	3.475950e+01
18:02:05	2.440000e+01	2.500000e+01	3.690700e+01	3.876750e+01	3.479650e+01
18:02:10	2.440000e+01	2.500000e+01	3.693000e+01	3.876450e+01	3.473750e+01
18:02:15	2.440000e+01	2.500000e+01	3.696400e+01	3.881050e+01	3.475700e+01
18:02:20	2.440000e+01	2.500000e+01	3.700100e+01	3.884150e+01	3.466500e+01
18:02:25	2.440000e+01	2.500000e+01	3.701100e+01	3.882300e+01	3.468800e+01
18:02:30	2.440000e+01	2.500000e+01	3.691250e+01	3.874750e+01	3.476050e+01
18:02:35	2.440000e+01	2.510000e+01	3.694650e+01	3.877400e+01	3.471500e+01
18:02:40	2.440000e+01	2.510000e+01	3.697550e+01	3.875350e+01	3.475350e+01
18:02:45	2.440000e+01	2.510000e+01	3.695000e+01	3.878200e+01	3.468850e+01
18:02:50	2.440000e+01	2.510000e+01	3.690200e+01	3.881450e+01	3.466700e+01
18:02:55	2.440000e+01	2.510000e+01	3.692800e+01	3.880550e+01	3.473550e+01
18:03:00	2.440000e+01	2.510000e+01	3.696800e+01	3.877900e+01	3.469700e+01
18:03:05	2.440000e+01	2.510000e+01	3.696100e+01	3.876850e+01	3.479200e+01
18:03:10	2.440000e+01	2.510000e+01	3.694900e+01	3.878300e+01	3.473850e+01
18:03:15	2.440000e+01	2.510000e+01	3.700600e+01	3.877350e+01	3.470100e+01
18:03:20	2.440000e+01	2.510000e+01	3.704050e+01	3.883100e+01	3.472250e+01
18:03:25	2.440000e+01	2.510000e+01	3.699550e+01	3.878050e+01	3.476400e+01
18:03:30	2.440000e+01	2.510000e+01	3.698050e+01	3.887000e+01	3.471350e+01
18:03:35	2.440000e+01	2.510000e+01	3.694700e+01	3.882000e+01	3.475500e+01
18:03:40	2.440000e+01	2.510000e+01	3.701200e+01	3.884550e+01	3.476350e+01
18:03:45	2.440000e+01	2.510000e+01	3.698800e+01	3.878050e+01	3.473350e+01
18:03:50	2.440000e+01	2.510000e+01	3.697900e+01	3.878600e+01	3.477200e+01
18:03:55	2.440000e+01	2.510000e+01	3.690700e+01	3.880350e+01	3.468750e+01
18:04:00	2.440000e+01	2.510000e+01	3.692700e+01	3.882800e+01	3.478850e+01
18:04:05	2.440000e+01	2.510000e+01	3.692900e+01	3.886200e+01	3.476200e+01
18:04:10	2.440000e+01	2.510000e+01	3.699700e+01	3.884150e+01	3.470150e+01
18:04:15	2.440000e+01	2.510000e+01	3.698450e+01	3.879150e+01	3.466950e+01
18:04:20	2.440000e+01	2.510000e+01	3.697100e+01	3.880450e+01	3.468800e+01
18:04:25	2.440000e+01	2.510000e+01	3.697150e+01	3.878900e+01	3.465100e+01
18:04:30	2.440000e+01	2.510000e+01	3.698650e+01	3.876700e+01	3.469850e+01
18:04:35	2.440000e+01	2.510000e+01	3.694050e+01	3.887250e+01	3.475650e+01
18:04:40	2.440000e+01	2.510000e+01	3.693650e+01	3.882650e+01	3.470400e+01
18:04:45	2.440000e+01	2.510000e+01	3.697950e+01	3.876550e+01	3.475150e+01
18:04:50	2.440000e+01	2.510000e+01	3.694000e+01	3.881250e+01	3.466200e+01
18:04:55	2.440000e+01	2.510000e+01	3.693150e+01	3.882350e+01	3.462150e+01
18:05:00	2.440000e+01	2.510000e+01	3.687600e+01	3.883400e+01	3.473200e+01
18:05:05	2.440000e+01	2.510000e+01	3.709150e+01	3.913500e+01	3.515850e+01
18:05:10	2.440000e+01	2.510000e+01	3.714250e+01	3.915200e+01	3.525650e+01
18:05:15	2.440000e+01	2.510000e+01	3.702850e+01	3.881000e+01	3.478750e+01
18:05:20	2.440000e+01	2.510000e+01	3.699350e+01	3.860000e+01	3.453600e+01
18:05:25	2.440000e+01	2.510000e+01	3.702800e+01	3.871850e+01	3.476400e+01
18:05:30	2.440000e+01	2.510000e+01	3.698400e+01	3.876750e+01	3.476600e+01
18:05:35	2.440000e+01	2.510000e+01	3.698900e+01	3.880850e+01	3.474150e+01
18:05:40	2.440000e+01	2.510000e+01	3.701750e+01	3.875050e+01	3.466250e+01
18:05:45	2.440000e+01	2.510000e+01	3.700850e+01	3.877650e+01	3.481200e+01
18:05:50	2.440000e+01	2.510000e+01	3.701750e+01	3.877800e+01	3.481400e+01
18:05:55	2.440000e+01	2.510000e+01	3.701800e+01	3.875750e+01	3.472050e+01
18:06:00	2.440000e+01	2.510000e+01	3.701100e+01	3.875050e+01	3.481000e+01
18:06:05	2.440000e+01	2.510000e+01	3.701450e+01	3.874900e+01	3.487400e+01
18:06:10	2.440000e+01	2.510000e+01	3.697800e+01	3.879400e+01	3.471500e+01
18:06:15	2.440000e+01	2.510000e+01	3.700600e+01	3.881500e+01	3.485650e+01
18:06:20	2.440000e+01	2.510000e+01	3.698700e+01	3.881400e+01	3.484850e+01
18:06:25	2.440000e+01	2.510000e+01	3.700350e+01	3.880000e+01	3.483050e+01
18:06:30	2.440000e+01	2.510000e+01	3.702750e+01	3.883550e+01	3.489350e+01
18:06:35	2.440000e+01	2.510000e+01	3.700000e+01	3.876450e+01	3.482550e+01
18:06:40	2.440000e+01	2.510000e+01	3.700900e+01	3.876450e+01	3.494000e+01
18:06:45	2.440000e+01	2.510000e+01	3.700400e+01	3.879300e+01	3.482450e+01
18:06:50	2.440000e+01	2.510000e+01	3.702650e+01	3.880350e+01	3.486700e+01
18:06:55	2.440000e+01	2.510000e+01	3.699650e+01	3.881250e+01	3.495950e+01
18:07:00	2.440000e+01	2.510000e+01	3.702350e+01	3.881150e+01	3.486350e+01
18:07:05	2.440000e+01	2.510000e+01	3.708000e+01	3.876100e+01	3.486000e+01
18:07:10	2.440000e+01	2.510000e+01	3.704700e+01	3.882350e+01	3.491000e+01
18:07:15	2.440000e+01	2.510000e+01	3.704200e+01	3.882600e+01	3.489200e+01
18:07:20	2.440000e+01	2.510000e+01	3.707400e+01	3.872700e+01	3.487200e+01
18:07:25	2.440000e+01	2.510000e+01	3.707050e+01	3.880650e+01	3.488350e+01
18:07:30	2.440000e+01	2.510000e+01	3.711100e+01	3.885400e+01	3.490150e+01
18:07:35	2.440000e+01	2.510000e+01	3.712700e+01	3.887500e+01	3.485100e+01
18:07:40	2.440000e+01	2.510000e+01	3.713650e+01	3.882400e+01	3.475400e+01
18:07:45	2.440000e+01	2.510000e+01	3.714800e+01	3.881150e+01	3.492900e+01
18:07:50	2.440000e+01	2.510000e+01	3.710400e+01	3.881950e+01	3.488750e+01
18:07:55	2.440000e+01	2.510000e+01	3.707650e+01	3.880100e+01	3.489150e+01
18:08:00	2.440000e+01	2.510000e+01	3.711400e+01	3.882050e+01	3.493100e+01
18:08:05	2.440000e+01	2.510000e+01	3.713200e+01	3.878400e+01	3.483900e+01
18:08:10	2.440000e+01	2.510000e+01	3.715400e+01	3.886150e+01	3.487950e+01
18:08:15	2.440000e+01	2.510000e+01	3.716700e+01	3.881650e+01	3.489400e+01
