# Supplementary material for: Safety and EEG data quality of concurrent high-density EEG and high-speed fMRI at 3 Tesla
Source: PLoS One. 2017 May 26;12(5):e0178409. doi: 10.1371/journal.pone.0178409 (PMC5446172; doi:10.1371/journal.pone.0178409)
Supplement: S5 Data — (CSV) [file pone.0178409.s006.csv]

	Bore	Ear	Neck	Forehead
11:02:03	2.360000e+01	3.370000e+01	3.501500e+01	3.560900e+01
11:02:09	2.360000e+01	3.370000e+01	3.516150e+01	3.545650e+01
11:02:14	2.360000e+01	3.370000e+01	3.503850e+01	3.552450e+01
11:02:19	2.360000e+01	3.370000e+01	3.501500e+01	3.552000e+01
11:02:24	2.360000e+01	3.370000e+01	3.502150e+01	3.551350e+01
11:02:29	2.360000e+01	3.370000e+01	3.498850e+01	3.548400e+01
11:02:34	2.360000e+01	3.370000e+01	3.508500e+01	3.555550e+01
11:02:39	2.360000e+01	3.370000e+01	3.496750e+01	3.552500e+01
11:02:44	2.360000e+01	3.370000e+01	3.502450e+01	3.560000e+01
11:02:49	2.360000e+01	3.370000e+01	3.492650e+01	3.555300e+01
11:02:54	2.360000e+01	3.370000e+01	3.497150e+01	3.551700e+01
11:02:59	2.360000e+01	3.370000e+01	3.499550e+01	3.550000e+01
11:03:04	2.360000e+01	3.370000e+01	3.501300e+01	3.550100e+01
11:03:09	2.360000e+01	3.370000e+01	3.497350e+01	3.551500e+01
11:03:14	2.360000e+01	3.370000e+01	3.498850e+01	3.555250e+01
11:03:19	2.360000e+01	3.370000e+01	3.494550e+01	3.554950e+01
11:03:24	2.350000e+01	3.370000e+01	3.501550e+01	3.545000e+01
11:03:29	2.350000e+01	3.370000e+01	3.502800e+01	3.551850e+01
11:03:34	2.350000e+01	3.370000e+01	3.489000e+01	3.551150e+01
11:03:39	2.350000e+01	3.370000e+01	3.490300e+01	3.551900e+01
11:03:44	2.360000e+01	3.370000e+01	3.489450e+01	3.547350e+01
11:03:49	2.360000e+01	3.370000e+01	3.496000e+01	3.545650e+01
11:03:54	2.360000e+01	3.370000e+01	3.494750e+01	3.550300e+01
11:03:59	2.360000e+01	3.370000e+01	3.494550e+01	3.556750e+01
11:04:04	2.360000e+01	3.370000e+01	3.492300e+01	3.548400e+01
11:04:09	2.360000e+01	3.380000e+01	3.489200e+01	3.543550e+01
11:04:14	2.360000e+01	3.370000e+01	3.489250e+01	3.547200e+01
11:04:19	2.360000e+01	3.380000e+01	3.489650e+01	3.550900e+01
11:04:24	2.360000e+01	3.370000e+01	3.483650e+01	3.553850e+01
11:04:29	2.360000e+01	3.370000e+01	3.484900e+01	3.542200e+01
11:04:34	2.360000e+01	3.370000e+01	3.485850e+01	3.548850e+01
11:04:39	2.360000e+01	3.370000e+01	3.489250e+01	3.548400e+01
11:04:44	2.350000e+01	3.370000e+01	3.490250e+01	3.547000e+01
11:04:49	2.350000e+01	3.370000e+01	3.481400e+01	3.549000e+01
11:04:54	2.350000e+01	3.370000e+01	3.486200e+01	3.548300e+01
11:04:59	2.350000e+01	3.370000e+01	3.476450e+01	3.549000e+01
11:05:04	2.350000e+01	3.370000e+01	3.493750e+01	3.587550e+01
11:05:09	2.350000e+01	3.370000e+01	3.453300e+01	3.530000e+01
11:05:14	2.350000e+01	3.370000e+01	3.450200e+01	3.516650e+01
11:05:19	2.350000e+01	3.370000e+01	3.447350e+01	3.519400e+01
11:05:24	2.340000e+01	3.370000e+01	3.456100e+01	3.516050e+01
11:05:29	2.340000e+01	3.370000e+01	3.446250e+01	3.517600e+01
11:05:34	2.340000e+01	3.370000e+01	3.460350e+01	3.525700e+01
11:05:39	2.340000e+01	3.370000e+01	3.444900e+01	3.519400e+01
11:05:44	2.340000e+01	3.370000e+01	3.435200e+01	3.520400e+01
11:05:49	2.340000e+01	3.370000e+01	3.443550e+01	3.515750e+01
11:05:54	2.340000e+01	3.370000e+01	3.438450e+01	3.513250e+01
11:05:59	2.340000e+01	3.370000e+01	3.451850e+01	3.517400e+01
11:06:04	2.340000e+01	3.370000e+01	3.448750e+01	3.517150e+01
11:06:09	2.340000e+01	3.370000e+01	3.456100e+01	3.520850e+01
11:06:14	2.340000e+01	3.370000e+01	3.443400e+01	3.518050e+01
11:06:19	2.340000e+01	3.370000e+01	3.459150e+01	3.518800e+01
11:06:24	2.340000e+01	3.370000e+01	3.450450e+01	3.516100e+01
11:06:29	2.340000e+01	3.370000e+01	3.451900e+01	3.525100e+01
11:06:34	2.340000e+01	3.370000e+01	3.448650e+01	3.531850e+01
11:06:39	2.340000e+01	3.370000e+01	3.452300e+01	3.524500e+01
11:06:44	2.340000e+01	3.370000e+01	3.453650e+01	3.527600e+01
11:06:49	2.340000e+01	3.370000e+01	3.443550e+01	3.520900e+01
11:06:54	2.340000e+01	3.370000e+01	3.451600e+01	3.526700e+01
11:06:59	2.330000e+01	3.370000e+01	3.442700e+01	3.530550e+01
11:07:04	2.330000e+01	3.370000e+01	3.452250e+01	3.521350e+01
11:07:09	2.330000e+01	3.370000e+01	3.446200e+01	3.530850e+01
11:07:14	2.330000e+01	3.370000e+01	3.451200e+01	3.530750e+01
11:07:19	2.340000e+01	3.370000e+01	3.449150e+01	3.528300e+01
11:07:24	2.340000e+01	3.370000e+01	3.448000e+01	3.536450e+01
11:07:29	2.340000e+01	3.370000e+01	3.457500e+01	3.530100e+01
11:07:34	2.340000e+01	3.370000e+01	3.453800e+01	3.524350e+01
11:07:39	2.340000e+01	3.370000e+01	3.465150e+01	3.521700e+01
11:07:44	2.340000e+01	3.370000e+01	3.457250e+01	3.532100e+01
11:07:49	2.340000e+01	3.370000e+01	3.439200e+01	3.536100e+01
11:07:54	2.340000e+01	3.370000e+01	3.451400e+01	3.519650e+01
11:07:59	2.340000e+01	3.370000e+01	3.451750e+01	3.532600e+01
11:08:04	2.340000e+01	3.370000e+01	3.450550e+01	3.535600e+01
11:08:09	2.330000e+01	3.370000e+01	3.449100e+01	3.533850e+01
11:08:14	2.330000e+01	3.370000e+01	3.460950e+01	3.532150e+01
11:08:19	2.340000e+01	3.370000e+01	3.454400e+01	3.523500e+01
11:08:24	2.340000e+01	3.370000e+01	3.455250e+01	3.528950e+01
11:08:29	2.340000e+01	3.370000e+01	3.450750e+01	3.524800e+01
11:08:34	2.340000e+01	3.370000e+01	3.452450e+01	3.527450e+01
11:08:39	2.340000e+01	3.370000e+01	3.454850e+01	3.539750e+01
11:08:44	2.340000e+01	3.370000e+01	3.453600e+01	3.527200e+01
11:08:49	2.340000e+01	3.370000e+01	3.454800e+01	3.533600e+01
11:08:54	2.340000e+01	3.370000e+01	3.452000e+01	3.522150e+01
11:08:59	2.340000e+01	3.370000e+01	3.453250e+01	3.531600e+01
11:09:04	2.340000e+01	3.370000e+01	3.455650e+01	3.527100e+01
11:09:09	2.340000e+01	3.370000e+01	3.456950e+01	3.533600e+01
11:09:14	2.330000e+01	3.370000e+01	3.448250e+01	3.530900e+01
11:09:19	2.340000e+01	3.370000e+01	3.443950e+01	3.527050e+01
11:09:24	2.340000e+01	3.370000e+01	3.457500e+01	3.534200e+01
11:09:29	2.340000e+01	3.370000e+01	3.454350e+01	3.536000e+01
11:09:34	2.340000e+01	3.370000e+01	3.450550e+01	3.524400e+01
11:09:39	2.340000e+01	3.370000e+01	3.451400e+01	3.537150e+01
11:09:44	2.340000e+01	3.370000e+01	3.448800e+01	3.531850e+01
11:09:49	2.340000e+01	3.380000e+01	3.457550e+01	3.546050e+01
11:09:54	2.340000e+01	3.370000e+01	3.463900e+01	3.538200e+01
11:09:59	2.340000e+01	3.380000e+01	3.445300e+01	3.535700e+01
11:10:04	2.340000e+01	3.380000e+01	3.455500e+01	3.543950e+01
11:10:09	2.340000e+01	3.380000e+01	3.453200e+01	3.540500e+01
11:10:14	2.340000e+01	3.380000e+01	3.443550e+01	3.544150e+01
11:10:19	2.340000e+01	3.380000e+01	3.444950e+01	3.541550e+01
11:10:24	2.340000e+01	3.380000e+01	3.448400e+01	3.541400e+01
11:10:29	2.340000e+01	3.380000e+01	3.448750e+01	3.548650e+01
11:10:34	2.340000e+01	3.380000e+01	3.443550e+01	3.538850e+01
11:10:39	2.340000e+01	3.380000e+01	3.440600e+01	3.538200e+01
11:10:44	2.340000e+01	3.380000e+01	3.453750e+01	3.539200e+01
11:10:49	2.340000e+01	3.380000e+01	3.442700e+01	3.549600e+01
11:10:54	2.340000e+01	3.380000e+01	3.450650e+01	3.534200e+01
11:10:59	2.340000e+01	3.380000e+01	3.448250e+01	3.527100e+01
11:11:04	2.340000e+01	3.390000e+01	3.449100e+01	3.530750e+01
11:11:09	2.340000e+01	3.390000e+01	3.446650e+01	3.527650e+01
11:11:14	2.340000e+01	3.390000e+01	3.442100e+01	3.548050e+01
11:11:19	2.340000e+01	3.390000e+01	3.450600e+01	3.543950e+01
11:11:24	2.340000e+01	3.390000e+01	3.446200e+01	3.548250e+01
11:11:29	2.330000e+01	3.390000e+01	3.442200e+01	3.534150e+01
11:11:34	2.330000e+01	3.390000e+01	3.452450e+01	3.539200e+01
11:11:39	2.330000e+01	3.390000e+01	3.445850e+01	3.565300e+01
11:11:44	2.330000e+01	3.390000e+01	3.446200e+01	3.547400e+01
11:11:49	2.330000e+01	3.390000e+01	3.442150e+01	3.553700e+01
11:11:54	2.330000e+01	3.390000e+01	3.444550e+01	3.549400e+01
11:11:59	2.330000e+01	3.390000e+01	3.448700e+01	3.540050e+01
11:12:04	2.330000e+01	3.390000e+01	3.451400e+01	3.533150e+01
11:12:09	2.330000e+01	3.390000e+01	3.461400e+01	3.540250e+01
11:12:14	2.330000e+01	3.390000e+01	3.453800e+01	3.547050e+01
11:12:19	2.340000e+01	3.390000e+01	3.455300e+01	3.541100e+01
11:12:24	2.340000e+01	3.390000e+01	3.448400e+01	3.541500e+01
11:12:29	2.340000e+01	3.390000e+01	3.445500e+01	3.551400e+01
11:12:34	2.340000e+01	3.390000e+01	3.458000e+01	3.548950e+01
11:12:39	2.340000e+01	3.390000e+01	3.440950e+01	3.563350e+01
11:12:44	2.340000e+01	3.390000e+01	3.443600e+01	3.549200e+01
11:12:49	2.340000e+01	3.390000e+01	3.444900e+01	3.539500e+01
11:12:54	2.340000e+01	3.390000e+01	3.446800e+01	3.551150e+01
11:12:59	2.340000e+01	3.390000e+01	3.444500e+01	3.541850e+01
11:13:04	2.340000e+01	3.390000e+01	3.459650e+01	3.548750e+01
11:13:09	2.340000e+01	3.390000e+01	3.451550e+01	3.547950e+01
11:13:14	2.340000e+01	3.390000e+01	3.449750e+01	3.539550e+01
11:13:19	2.340000e+01	3.390000e+01	3.442450e+01	3.546950e+01
11:13:24	2.330000e+01	3.390000e+01	3.446300e+01	3.548650e+01
11:13:29	2.330000e+01	3.390000e+01	3.439050e+01	3.547050e+01
11:13:34	2.340000e+01	3.390000e+01	3.450350e+01	3.544900e+01
11:13:39	2.340000e+01	3.390000e+01	3.448650e+01	3.548950e+01
11:13:44	2.340000e+01	3.390000e+01	3.441400e+01	3.545200e+01
11:13:49	2.340000e+01	3.390000e+01	3.454150e+01	3.542750e+01
11:13:54	2.340000e+01	3.390000e+01	3.456750e+01	3.550600e+01
11:13:59	2.340000e+01	3.390000e+01	3.445600e+01	3.553450e+01
11:14:04	2.330000e+01	3.390000e+01	3.446900e+01	3.563100e+01
11:14:09	2.330000e+01	3.390000e+01	3.456200e+01	3.562900e+01
11:14:14	2.330000e+01	3.390000e+01	3.458500e+01	3.550900e+01
11:14:19	2.330000e+01	3.390000e+01	3.457250e+01	3.552250e+01
11:14:24	2.330000e+01	3.390000e+01	3.448700e+01	3.557100e+01
11:14:29	2.330000e+01	3.390000e+01	3.444600e+01	3.553450e+01
11:14:34	2.330000e+01	3.390000e+01	3.455100e+01	3.551550e+01
11:14:39	2.330000e+01	3.390000e+01	3.444200e+01	3.551250e+01
11:14:44	2.330000e+01	3.390000e+01	3.453300e+01	3.537850e+01
11:14:49	2.330000e+01	3.390000e+01	3.456150e+01	3.551450e+01
11:14:54	2.340000e+01	3.390000e+01	3.462700e+01	3.551750e+01
11:14:59	2.340000e+01	3.390000e+01	3.451900e+01	3.546300e+01
11:15:04	2.340000e+01	3.390000e+01	3.442800e+01	3.553650e+01
11:15:09	2.340000e+01	3.390000e+01	3.452950e+01	3.561150e+01
11:15:14	2.340000e+01	3.390000e+01	3.447400e+01	3.560150e+01
11:15:19	2.340000e+01	3.390000e+01	3.449400e+01	3.552350e+01
11:15:24	2.340000e+01	3.390000e+01	3.439400e+01	3.561900e+01
11:15:29	2.340000e+01	3.390000e+01	3.454300e+01	3.548700e+01
11:15:34	2.340000e+01	3.390000e+01	3.464300e+01	3.563000e+01
11:15:39	2.340000e+01	3.390000e+01	3.453300e+01	3.564350e+01
11:15:44	2.340000e+01	3.390000e+01	3.450600e+01	3.544750e+01
11:15:49	2.340000e+01	3.390000e+01	3.459400e+01	3.555650e+01
11:15:54	2.340000e+01	3.390000e+01	3.454450e+01	3.548050e+01
11:15:59	2.340000e+01	3.390000e+01	3.456650e+01	3.558850e+01
11:16:04	2.340000e+01	3.390000e+01	3.444450e+01	3.554650e+01
11:16:09	2.340000e+01	3.390000e+01	3.468050e+01	3.547350e+01
11:16:14	2.340000e+01	3.390000e+01	3.456350e+01	3.561400e+01
11:16:19	2.340000e+01	3.390000e+01	3.456050e+01	3.556600e+01
11:16:24	2.340000e+01	3.390000e+01	3.445450e+01	3.545750e+01
11:16:29	2.340000e+01	3.390000e+01	3.458200e+01	3.538250e+01
11:16:34	2.340000e+01	3.390000e+01	3.450650e+01	3.529750e+01
11:16:39	2.340000e+01	3.390000e+01	3.447850e+01	3.534400e+01
11:16:44	2.340000e+01	3.390000e+01	3.452850e+01	3.534900e+01
11:16:49	2.340000e+01	3.390000e+01	3.455100e+01	3.540250e+01
11:16:54	2.340000e+01	3.390000e+01	3.456600e+01	3.552400e+01
11:16:59	2.340000e+01	3.390000e+01	3.452100e+01	3.542550e+01
11:17:04	2.340000e+01	3.390000e+01	3.453500e+01	3.536300e+01
11:17:09	2.340000e+01	3.390000e+01	3.449850e+01	3.545700e+01
11:17:14	2.340000e+01	3.390000e+01	3.446200e+01	3.534850e+01
11:17:19	2.340000e+01	3.390000e+01	3.453850e+01	3.539600e+01
11:17:24	2.340000e+01	3.390000e+01	3.453850e+01	3.548500e+01
11:17:29	2.340000e+01	3.390000e+01	3.442300e+01	3.545150e+01
11:17:34	2.340000e+01	3.390000e+01	3.449500e+01	3.534800e+01
11:17:39	2.340000e+01	3.390000e+01	3.450050e+01	3.536400e+01
11:17:44	2.340000e+01	3.390000e+01	3.452350e+01	3.537950e+01
11:17:49	2.340000e+01	3.390000e+01	3.441500e+01	3.539100e+01
11:17:54	2.340000e+01	3.390000e+01	3.451200e+01	3.547650e+01
11:17:59	2.340000e+01	3.390000e+01	3.442900e+01	3.533900e+01
11:18:04	2.340000e+01	3.390000e+01	3.451950e+01	3.528000e+01
11:18:09	2.330000e+01	3.390000e+01	3.457250e+01	3.533200e+01
11:18:14	2.330000e+01	3.390000e+01	3.451100e+01	3.537050e+01
11:18:19	2.330000e+01	3.390000e+01	3.453000e+01	3.525900e+01
11:18:24	2.330000e+01	3.390000e+01	3.451950e+01	3.533100e+01
11:18:29	2.340000e+01	3.390000e+01	3.451200e+01	3.538500e+01
11:18:34	2.340000e+01	3.390000e+01	3.440450e+01	3.537800e+01
11:18:39	2.340000e+01	3.390000e+01	3.441750e+01	3.534450e+01
11:18:44	2.340000e+01	3.390000e+01	3.447450e+01	3.533800e+01
11:18:49	2.340000e+01	3.390000e+01	3.453900e+01	3.528550e+01
11:18:54	2.340000e+01	3.390000e+01	3.450700e+01	3.540650e+01
11:18:59	2.340000e+01	3.390000e+01	3.449700e+01	3.533450e+01
11:19:04	2.340000e+01	3.390000e+01	3.451850e+01	3.531050e+01
11:19:09	2.340000e+01	3.390000e+01	3.451450e+01	3.539350e+01
11:19:14	2.340000e+01	3.390000e+01	3.450300e+01	3.536650e+01
11:19:19	2.340000e+01	3.390000e+01	3.453400e+01	3.536050e+01
11:19:24	2.340000e+01	3.390000e+01	3.453650e+01	3.540200e+01
11:19:29	2.340000e+01	3.390000e+01	3.448250e+01	3.535550e+01
11:19:34	2.340000e+01	3.390000e+01	3.456650e+01	3.538350e+01
11:19:39	2.340000e+01	3.390000e+01	3.443300e+01	3.535500e+01
11:19:44	2.340000e+01	3.390000e+01	3.446500e+01	3.544050e+01
11:19:49	2.340000e+01	3.390000e+01	3.452250e+01	3.534600e+01
11:19:54	2.340000e+01	3.390000e+01	3.447300e+01	3.539900e+01
11:19:59	2.340000e+01	3.390000e+01	3.445350e+01	3.534300e+01
11:20:04	2.340000e+01	3.390000e+01	3.459050e+01	3.540100e+01
11:20:09	2.340000e+01	3.390000e+01	3.452200e+01	3.539500e+01
11:20:14	2.340000e+01	3.390000e+01	3.448650e+01	3.541650e+01
11:20:19	2.340000e+01	3.390000e+01	3.456300e+01	3.541550e+01
11:20:24	2.340000e+01	3.390000e+01	3.454450e+01	3.538250e+01
11:20:29	2.340000e+01	3.400000e+01	3.450600e+01	3.543750e+01
11:20:34	2.340000e+01	3.400000e+01	3.447800e+01	3.551250e+01
11:20:39	2.340000e+01	3.400000e+01	3.454100e+01	3.543700e+01
11:20:44	2.340000e+01	3.400000e+01	3.452850e+01	3.537500e+01
11:20:49	2.340000e+01	3.400000e+01	3.462050e+01	3.541250e+01
11:20:54	2.340000e+01	3.410000e+01	3.461850e+01	3.540350e+01
11:20:59	2.340000e+01	3.400000e+01	3.454100e+01	3.544550e+01
11:21:04	2.340000e+01	3.410000e+01	3.456800e+01	3.539400e+01
11:21:09	2.340000e+01	3.410000e+01	3.462350e+01	3.538750e+01
11:21:14	2.340000e+01	3.400000e+01	3.461250e+01	3.547500e+01
11:21:19	2.340000e+01	3.410000e+01	3.452050e+01	3.539750e+01
11:21:24	2.340000e+01	3.410000e+01	3.450550e+01	3.534600e+01
11:21:29	2.340000e+01	3.410000e+01	3.452700e+01	3.545950e+01
11:21:34	2.340000e+01	3.410000e+01	3.452100e+01	3.544600e+01
11:21:39	2.340000e+01	3.410000e+01	3.458100e+01	3.531400e+01
11:21:44	2.340000e+01	3.410000e+01	3.453900e+01	3.526650e+01
11:21:49	2.340000e+01	3.410000e+01	3.453300e+01	3.544100e+01
11:21:54	2.340000e+01	3.410000e+01	3.455450e+01	3.536500e+01
11:21:59	2.340000e+01	3.410000e+01	3.449300e+01	3.538150e+01
11:22:04	2.340000e+01	3.410000e+01	3.452200e+01	3.540250e+01
11:22:09	2.340000e+01	3.410000e+01	3.461700e+01	3.531250e+01
11:22:14	2.340000e+01	3.410000e+01	3.449050e+01	3.534950e+01
11:22:19	2.340000e+01	3.410000e+01	3.454250e+01	3.540150e+01
11:22:24	2.340000e+01	3.410000e+01	3.453450e+01	3.541000e+01
11:22:29	2.340000e+01	3.410000e+01	3.449600e+01	3.537250e+01
11:22:34	2.340000e+01	3.410000e+01	3.446400e+01	3.535800e+01
11:22:39	2.340000e+01	3.410000e+01	3.465600e+01	3.539950e+01
11:22:44	2.340000e+01	3.410000e+01	3.458550e+01	3.534000e+01
11:22:49	2.340000e+01	3.410000e+01	3.452500e+01	3.537500e+01
11:22:54	2.340000e+01	3.410000e+01	3.450700e+01	3.545250e+01
11:22:59	2.340000e+01	3.410000e+01	3.452850e+01	3.540350e+01
11:23:04	2.340000e+01	3.410000e+01	3.450450e+01	3.536250e+01
11:23:09	2.340000e+01	3.410000e+01	3.456350e+01	3.528350e+01
11:23:14	2.340000e+01	3.410000e+01	3.458550e+01	3.537750e+01
11:23:19	2.340000e+01	3.410000e+01	3.450800e+01	3.537550e+01
11:23:24	2.340000e+01	3.410000e+01	3.450900e+01	3.540700e+01
11:23:29	2.340000e+01	3.400000e+01	3.451600e+01	3.527450e+01
11:23:34	2.340000e+01	3.410000e+01	3.459700e+01	3.535500e+01
11:23:39	2.340000e+01	3.400000e+01	3.452100e+01	3.538200e+01
11:23:44	2.340000e+01	3.400000e+01	3.454750e+01	3.535300e+01
11:23:49	2.340000e+01	3.400000e+01	3.453650e+01	3.534700e+01
11:23:54	2.340000e+01	3.400000e+01	3.457750e+01	3.536600e+01
11:23:59	2.340000e+01	3.400000e+01	3.457800e+01	3.543200e+01
11:24:04	2.340000e+01	3.400000e+01	3.445050e+01	3.540750e+01
11:24:09	2.340000e+01	3.400000e+01	3.447900e+01	3.534800e+01
11:24:14	2.340000e+01	3.400000e+01	3.453500e+01	3.541550e+01
11:24:19	2.340000e+01	3.400000e+01	3.457550e+01	3.539600e+01
11:24:24	2.340000e+01	3.400000e+01	3.453750e+01	3.529800e+01
11:24:29	2.340000e+01	3.400000e+01	3.463000e+01	3.540500e+01
11:24:34	2.340000e+01	3.390000e+01	3.457550e+01	3.528750e+01
11:24:39	2.340000e+01	3.390000e+01	3.460500e+01	3.530350e+01
11:24:44	2.340000e+01	3.390000e+01	3.454850e+01	3.534300e+01
11:24:49	2.340000e+01	3.390000e+01	3.449300e+01	3.531400e+01
11:24:54	2.340000e+01	3.390000e+01	3.452200e+01	3.538950e+01
11:24:59	2.340000e+01	3.390000e+01	3.453050e+01	3.541850e+01
11:25:04	2.340000e+01	3.390000e+01	3.456050e+01	3.531600e+01
11:25:09	2.340000e+01	3.390000e+01	3.455650e+01	3.529250e+01
11:25:14	2.340000e+01	3.390000e+01	3.459650e+01	3.532400e+01
11:25:19	2.340000e+01	3.390000e+01	3.448350e+01	3.528550e+01
11:25:24	2.340000e+01	3.390000e+01	3.457550e+01	3.541050e+01
11:25:29	2.340000e+01	3.390000e+01	3.469450e+01	3.544500e+01
11:25:34	2.340000e+01	3.390000e+01	3.454200e+01	3.538600e+01
11:25:39	2.340000e+01	3.390000e+01	3.458150e+01	3.541050e+01
11:25:44	2.340000e+01	3.390000e+01	3.465400e+01	3.538050e+01
11:25:49	2.340000e+01	3.390000e+01	3.460350e+01	3.539700e+01
11:25:54	2.340000e+01	3.390000e+01	3.469400e+01	3.527600e+01
11:25:59	2.340000e+01	3.390000e+01	3.460900e+01	3.531850e+01
11:26:04	2.340000e+01	3.390000e+01	3.461950e+01	3.532450e+01
11:26:09	2.340000e+01	3.390000e+01	3.461400e+01	3.535250e+01
11:26:14	2.340000e+01	3.390000e+01	3.457300e+01	3.535050e+01
11:26:19	2.340000e+01	3.390000e+01	3.445800e+01	3.529100e+01
11:26:24	2.340000e+01	3.390000e+01	3.457850e+01	3.538050e+01
11:26:29	2.340000e+01	3.390000e+01	3.450350e+01	3.541850e+01
11:26:34	2.340000e+01	3.390000e+01	3.454500e+01	3.533350e+01
11:26:39	2.340000e+01	3.390000e+01	3.461700e+01	3.540500e+01
11:26:44	2.340000e+01	3.390000e+01	3.451050e+01	3.542200e+01
11:26:49	2.340000e+01	3.390000e+01	3.462450e+01	3.531800e+01
11:26:54	2.340000e+01	3.390000e+01	3.467200e+01	3.547300e+01
11:26:59	2.340000e+01	3.390000e+01	3.461700e+01	3.532300e+01
11:27:04	2.340000e+01	3.390000e+01	3.453800e+01	3.539000e+01
11:27:09	2.340000e+01	3.390000e+01	3.465300e+01	3.554250e+01
11:27:14	2.340000e+01	3.390000e+01	3.459900e+01	3.542750e+01
11:27:19	2.340000e+01	3.390000e+01	3.462150e+01	3.533700e+01
11:27:24	2.340000e+01	3.390000e+01	3.456050e+01	3.543200e+01
11:27:29	2.340000e+01	3.390000e+01	3.454300e+01	3.543550e+01
11:27:34	2.340000e+01	3.390000e+01	3.458000e+01	3.529150e+01
11:27:39	2.340000e+01	3.390000e+01	3.471600e+01	3.532150e+01
11:27:44	2.340000e+01	3.390000e+01	3.466750e+01	3.524050e+01
11:27:49	2.340000e+01	3.390000e+01	3.471650e+01	3.523550e+01
11:27:54	2.350000e+01	3.390000e+01	3.455850e+01	3.514400e+01
11:27:59	2.350000e+01	3.390000e+01	3.464200e+01	3.515950e+01
11:28:04	2.350000e+01	3.390000e+01	3.463150e+01	3.516250e+01
11:28:09	2.350000e+01	3.390000e+01	3.476650e+01	3.518500e+01
11:28:14	2.350000e+01	3.390000e+01	3.470550e+01	3.523150e+01
11:28:19	2.350000e+01	3.390000e+01	3.465100e+01	3.513600e+01
11:28:24	2.350000e+01	3.390000e+01	3.464150e+01	3.515800e+01
11:28:29	2.350000e+01	3.390000e+01	3.465850e+01	3.517600e+01
11:28:34	2.350000e+01	3.390000e+01	3.478350e+01	3.517450e+01
11:28:39	2.350000e+01	3.390000e+01	3.472700e+01	3.521550e+01
11:28:44	2.350000e+01	3.390000e+01	3.475350e+01	3.526900e+01
11:28:49	2.350000e+01	3.390000e+01	3.470200e+01	3.522750e+01
11:28:54	2.350000e+01	3.390000e+01	3.468700e+01	3.508850e+01
11:28:59	2.350000e+01	3.390000e+01	3.467650e+01	3.513800e+01
11:29:04	2.350000e+01	3.390000e+01	3.465900e+01	3.522750e+01
11:29:09	2.350000e+01	3.390000e+01	3.469200e+01	3.525600e+01
11:29:14	2.350000e+01	3.390000e+01	3.474450e+01	3.514050e+01
11:29:19	2.350000e+01	3.390000e+01	3.463600e+01	3.514650e+01
11:29:24	2.350000e+01	3.390000e+01	3.465100e+01	3.526450e+01
11:29:29	2.360000e+01	3.390000e+01	3.498500e+01	3.562800e+01
11:29:34	2.360000e+01	3.390000e+01	3.510850e+01	3.568400e+01
11:29:39	2.360000e+01	3.390000e+01	3.483900e+01	3.540950e+01
11:29:44	2.360000e+01	3.390000e+01	3.458850e+01	3.506000e+01
11:29:49	2.360000e+01	3.390000e+01	3.459050e+01	3.512700e+01
11:29:54	2.360000e+01	3.390000e+01	3.469950e+01	3.521950e+01
11:29:59	2.360000e+01	3.390000e+01	3.467050e+01	3.530450e+01
11:30:04	2.360000e+01	3.390000e+01	3.463850e+01	3.523050e+01
11:30:09	2.360000e+01	3.390000e+01	3.460850e+01	3.522250e+01
11:30:14	2.360000e+01	3.390000e+01	3.464500e+01	3.521500e+01
11:30:19	2.360000e+01	3.390000e+01	3.460300e+01	3.529500e+01
11:30:24	2.360000e+01	3.390000e+01	3.473550e+01	3.513850e+01
11:30:29	2.360000e+01	3.390000e+01	3.471350e+01	3.518850e+01
11:30:34	2.360000e+01	3.390000e+01	3.471300e+01	3.515950e+01
11:30:39	2.360000e+01	3.390000e+01	3.472500e+01	3.521750e+01
11:30:44	2.360000e+01	3.390000e+01	3.468350e+01	3.522050e+01
11:30:49	2.360000e+01	3.390000e+01	3.472100e+01	3.517950e+01
11:30:54	2.360000e+01	3.390000e+01	3.473650e+01	3.524800e+01
11:30:59	2.360000e+01	3.390000e+01	3.467600e+01	3.516050e+01
11:31:04	2.360000e+01	3.390000e+01	3.460350e+01	3.518900e+01
11:31:09	2.360000e+01	3.390000e+01	3.462800e+01	3.520700e+01
11:31:14	2.360000e+01	3.390000e+01	3.462100e+01	3.512100e+01
11:31:19	2.360000e+01	3.390000e+01	3.474650e+01	3.507250e+01
11:31:24	2.360000e+01	3.390000e+01	3.468100e+01	3.515300e+01
11:31:29	2.360000e+01	3.390000e+01	3.467400e+01	3.507900e+01
11:31:34	2.360000e+01	3.390000e+01	3.469750e+01	3.508300e+01
11:31:39	2.360000e+01	3.390000e+01	3.458550e+01	3.507200e+01
11:31:44	2.360000e+01	3.390000e+01	3.465050e+01	3.497000e+01
11:31:49	2.360000e+01	3.390000e+01	3.477300e+01	3.500950e+01
11:31:54	2.360000e+01	3.390000e+01	3.466550e+01	3.507800e+01
11:31:59	2.360000e+01	3.390000e+01	3.469900e+01	3.515000e+01
11:32:04	2.360000e+01	3.390000e+01	3.471250e+01	3.505450e+01
11:32:09	2.360000e+01	3.390000e+01	3.472800e+01	3.508650e+01
11:32:14	2.360000e+01	3.390000e+01	3.467800e+01	3.510850e+01
11:32:19	2.360000e+01	3.390000e+01	3.460900e+01	3.508450e+01
11:32:24	2.360000e+01	3.390000e+01	3.460450e+01	3.511550e+01
11:32:29	2.360000e+01	3.390000e+01	3.464000e+01	3.510000e+01
11:32:34	2.360000e+01	3.390000e+01	3.465700e+01	3.506350e+01
11:32:39	2.360000e+01	3.390000e+01	3.475600e+01	3.507050e+01
11:32:44	2.360000e+01	3.390000e+01	3.470750e+01	3.508950e+01
11:32:49	2.360000e+01	3.390000e+01	3.460000e+01	3.506700e+01
11:32:54	2.360000e+01	3.390000e+01	3.471150e+01	3.500750e+01
11:32:59	2.360000e+01	3.390000e+01	3.469100e+01	3.513600e+01
11:33:04	2.360000e+01	3.390000e+01	3.476950e+01	3.505900e+01
11:33:09	2.360000e+01	3.390000e+01	3.478050e+01	3.499750e+01
11:33:14	2.360000e+01	3.390000e+01	3.469800e+01	3.502650e+01
11:33:19	2.360000e+01	3.390000e+01	3.465250e+01	3.503250e+01
11:33:24	2.360000e+01	3.390000e+01	3.456050e+01	3.504750e+01
11:33:29	2.360000e+01	3.390000e+01	3.471100e+01	3.496800e+01
11:33:34	2.360000e+01	3.390000e+01	3.467350e+01	3.506350e+01
11:33:39	2.360000e+01	3.390000e+01	3.470450e+01	3.509650e+01
11:33:44	2.360000e+01	3.390000e+01	3.470700e+01	3.508350e+01
11:33:49	2.360000e+01	3.390000e+01	3.469100e+01	3.498100e+01
11:33:54	2.360000e+01	3.390000e+01	3.475600e+01	3.485300e+01
11:33:59	2.360000e+01	3.390000e+01	3.471550e+01	3.486800e+01
11:34:04	2.360000e+01	3.390000e+01	3.468200e+01	3.479100e+01
11:34:09	2.360000e+01	3.390000e+01	3.468600e+01	3.487550e+01
11:34:14	2.360000e+01	3.390000e+01	3.508300e+01	3.520600e+01
11:34:19	2.360000e+01	3.390000e+01	3.564950e+01	3.584900e+01
11:34:24	2.360000e+01	3.390000e+01	3.558700e+01	3.583600e+01
11:34:29	2.360000e+01	3.390000e+01	3.562800e+01	3.593850e+01
11:34:34	2.360000e+01	3.390000e+01	3.578250e+01	3.594250e+01
11:34:39	2.360000e+01	3.390000e+01	3.568450e+01	3.595100e+01
11:34:44	2.360000e+01	3.390000e+01	3.560500e+01	3.586700e+01
11:34:49	2.360000e+01	3.390000e+01	3.568400e+01	3.594400e+01
11:34:54	2.360000e+01	3.390000e+01	3.566250e+01	3.596350e+01
11:34:59	2.360000e+01	3.390000e+01	3.567200e+01	3.592350e+01
11:35:04	2.360000e+01	3.390000e+01	3.564350e+01	3.583200e+01
11:35:09	2.360000e+01	3.390000e+01	3.552500e+01	3.592300e+01
11:35:14	2.360000e+01	3.390000e+01	3.566200e+01	3.586900e+01
11:35:19	2.360000e+01	3.390000e+01	3.557950e+01	3.581650e+01
11:35:24	2.360000e+01	3.390000e+01	3.565800e+01	3.585950e+01
11:35:29	2.360000e+01	3.390000e+01	3.556950e+01	3.574750e+01
11:35:34	2.360000e+01	3.390000e+01	3.515200e+01	3.551400e+01
11:35:39	2.360000e+01	3.390000e+01	3.469300e+01	3.499650e+01
11:35:44	2.360000e+01	3.390000e+01	3.469050e+01	3.499300e+01
11:35:49	2.360000e+01	3.390000e+01	3.469850e+01	3.493850e+01
11:35:54	2.360000e+01	3.390000e+01	3.476550e+01	3.493950e+01
11:35:59	2.360000e+01	3.390000e+01	3.478400e+01	3.485950e+01
11:36:04	2.360000e+01	3.400000e+01	3.471200e+01	3.491250e+01
11:36:09	2.360000e+01	3.400000e+01	3.476400e+01	3.491400e+01
11:36:14	2.360000e+01	3.400000e+01	3.483500e+01	3.497000e+01
11:36:19	2.360000e+01	3.400000e+01	3.471400e+01	3.489500e+01
11:36:24	2.360000e+01	3.400000e+01	3.481000e+01	3.502300e+01
11:36:29	2.360000e+01	3.400000e+01	3.472900e+01	3.507700e+01
11:36:34	2.360000e+01	3.400000e+01	3.475300e+01	3.505400e+01
11:36:39	2.360000e+01	3.400000e+01	3.469450e+01	3.506200e+01
11:36:44	2.360000e+01	3.390000e+01	3.473250e+01	3.497500e+01
11:36:49	2.360000e+01	3.390000e+01	3.482450e+01	3.508250e+01
11:36:54	2.360000e+01	3.390000e+01	3.485050e+01	3.501250e+01
11:36:59	2.360000e+01	3.390000e+01	3.482250e+01	3.494450e+01
11:37:04	2.360000e+01	3.390000e+01	3.479450e+01	3.505400e+01
11:37:09	2.360000e+01	3.390000e+01	3.476450e+01	3.513000e+01
11:37:14	2.360000e+01	3.390000e+01	3.472350e+01	3.512500e+01
11:37:19	2.360000e+01	3.390000e+01	3.477950e+01	3.506800e+01
11:37:24	2.360000e+01	3.390000e+01	3.470450e+01	3.509150e+01
11:37:29	2.360000e+01	3.390000e+01	3.471400e+01	3.501900e+01
11:37:34	2.360000e+01	3.390000e+01	3.476750e+01	3.501850e+01
11:37:39	2.360000e+01	3.390000e+01	3.460350e+01	3.505400e+01
11:37:44	2.360000e+01	3.390000e+01	3.473900e+01	3.509650e+01
11:37:49	2.360000e+01	3.390000e+01	3.481100e+01	3.512700e+01
11:37:54	2.360000e+01	3.390000e+01	3.471600e+01	3.506000e+01
11:37:59	2.360000e+01	3.390000e+01	3.471050e+01	3.499450e+01
